# Supplementary material for: Deep analysis of acquired resistance to FGFR1 inhibitor identifies MET and AKT activation and an expansion of AKT1 mutant cells
Source: Oncotarget. 2018 Jul 31;9(59):31549–58. doi: 10.18632/oncotarget.25862 (PMC6101141; doi:10.18632/oncotarget.25862)
Supplement: Supplementary file 2 [file oncotarget-09-31549-s002.xlsx]

## Sheet: Sheet1
Supplementary Table 2: List of genes upregulated and downregulated in DMS114-R relative to DMS114-P cells
		CPM				N-FOLD CHANGE: DMS114-R/DMS114-P
Gene name	Transcript	DMS114	PR1	PR3	PR4	PR1	PR3	PR4
MET	ENSG00000105976.10	3.28441	128.61	80.3416	73.4772	34.1163	21.3618	19.5479
TNFRSF19	ENSG00000127863.11	0.944933	41.1138	77.0347	51.8473	28.7998	53.6597	36.2282
TES	ENSG00000135269.13	0.327678	20.8867	6.26924	5.25006	25.8394	8.17859	6.94722
EGFR	ENSG00000146648.11	3.21582	82.1563	26.5655	27.8167	22.2444	7.28384	7.62057
SNX7	ENSG00000162627.12	1.24975	37.4945	34.4185	19.2292	21.7142	19.9563	11.2755
COL11A1	ENSG00000060718.14	16.6202	363.659	163.506	67.7864	21.2708	9.57971	3.98865
CAV1	ENSG00000105974.7	0.609634	20.5658	12.8391	12.9717	18.9845	12.0212	12.1406
MIR137HG	ENSG00000225206.4	0.35816	15.5469	14.7749	7.43037	18.6992	17.7996	9.24113
IKZF2	ENSG00000030419.12	0.731561	18.6492	16.0361	8.55595	15.5487	13.4269	7.35322
GSG1	ENSG00000111305.14	0.670598	16.7236	18.3604	13.0661	14.7135	16.1118	11.5891
NPAS3	ENSG00000151322.14	0.121927	7.88044	6.56987	2.36135	13.475	11.3677	4.60078
ITGB8	ENSG00000105855.5	0.670598	14.9675	18.0965	11.177	13.2133	15.8863	9.97528
MAMDC2	ENSG00000165072.9	8.52726	99.7535	99.9633	158.974	11.1056	11.1289	17.6658
SMS	ENSG00000102172.11	241.941	2600.58	1596.82	1737.66	10.7287	6.58851	7.16941
PHLDA1	ENSG00000139289.9	2.52998	30.2113	24.5417	20.8428	10.1358	8.26463	7.04387
TMEM196	ENSG00000173452.9	0	4.52858	5.66065	2.77065	10.0572	12.3213	6.54129
PADI2	ENSG00000117115.8	7.84142	83.3686	131.368	87.4564	10.0545	15.8088	10.5445
DCLK1	ENSG00000133083.10	5.40288	57.7572	35.1078	33.114	9.86928	6.03226	5.6945
H19	ENSG00000130600.11	1.24975	16.7593	10.1188	9.88617	9.86386	6.06874	5.9358
SEMA5A	ENSG00000112902.7	2.088	24.7289	76.5581	66.6215	9.74842	29.7752	25.9357
ARL4D	ENSG00000175906.4	7.19369	70.0325	69.8196	49.2105	9.16758	9.13991	6.4612
IGFBP3	ENSG00000146674.10	21.9011	179.788	73.1925	152.283	8.04817	3.28968	6.82034
SPP1	ENSG00000118785.9	0.487708	7.23859	39.5292	47.3765	7.8349	40.5274	48.4723
FOLH1	ENSG00000086205.12	0.198131	4.88516	2.38305	2.09373	7.71368	4.12966	3.71524
COL4A5	ENSG00000188153.8	3.59684	30.7284	20.8681	33.964	7.62254	5.21576	8.41234
GUCY1A2	ENSG00000152402.6	0.426744	6.56109	3.3216	5.49407	7.61924	4.12368	6.46788
ID3	ENSG00000117318.8	2.89576	24.6397	10.2581	33.6256	7.40327	3.16809	10.0495
EDN1	ENSG00000078401.6	3.68829	29.7389	23.8451	21.5827	7.21986	5.81267	5.27249
ADM	ENSG00000148926.5	9.29692	69.3283	46.8397	52.296	7.12757	4.8321	5.38903
GPNMB	ENSG00000136235.11	9.87608	72.0828	59.1142	56.7038	6.99521	5.74535	5.51305
EMP1	ENSG00000134531.5	192.5	1324.23	1558.34	1269.9	6.86388	8.07692	6.5824
NAV3	ENSG00000067798.9	4.19886	31.4059	22.7233	17.6629	6.79013	4.94232	3.86538
MAB21L1	ENSG00000180660.6	4.57226	33.0372	39.3312	40.6309	6.61189	7.85276	8.10899
FAT4	ENSG00000196159.7	7.88715	53.915	44.4933	21.2757	6.48791	5.36455	2.59632
RGS5	ENSG00000143248.8	1.12782	9.88621	19.0204	15.7659	6.38043	11.9917	9.99244
WNT10A	ENSG00000135925.4	0.670598	6.8107	3.72488	4.65185	6.24527	3.60917	4.40104
MID1	ENSG00000101871.10	33.5299	211.408	218.771	212.175	6.22711	6.44348	6.24965
ETV4	ENSG00000175832.8	4.45033	30.2113	26.0009	16.9623	6.20389	5.35335	3.52751
HAPLN3	ENSG00000140511.7	13.7168	85.8736	56.0126	42.2287	6.07547	3.97506	3.00552
EPYC	ENSG00000083782.3	2.00417	13.9334	8.17568	7.68225	5.76374	3.46449	3.26744
HTRA3	ENSG00000170801.5	0.480087	5.12585	2.96231	4.53379	5.74015	3.53265	5.13606
USP43	ENSG00000154914.12	3.62732	22.8212	28.3912	30.9336	5.65044	6.99999	7.61598
PRSS12	ENSG00000164099.3	6.4164	36.7813	22.6646	26.8721	5.39028	3.34923	3.95757
NEFM	ENSG00000104722.9	1.11258	7.89827	10.3094	8.06006	5.20796	6.70317	5.30829
CAV2	ENSG00000105971.10	0.70108	5.74095	4.6561	5.54129	5.19612	4.29289	5.02989
LINC00883	ENSG00000243701.1	4.99138	27.537	23.7718	30.6109	5.10563	4.41998	5.66541
UPP1	ENSG00000183696.9	0.944933	6.8731	5.57266	3.23504	5.10273	4.20273	2.58493
TPTEP1	ENSG00000100181.17	0.731561	5.77661	11.1966	10.933	5.09647	9.49741	9.28337
RND3	ENSG00000115963.9	2.92625	16.893	20.2962	23.889	5.07641	6.06968	7.11828
LINC00152	ENSG00000222041.6	0.304817	3.57472	3.42425	3.19569	5.06292	4.87596	4.59196
FAT1	ENSG00000083857.9	16.3077	83.9748	78.0759	53.9253	5.02595	4.67499	3.23811
KBTBD3	ENSG00000182359.10	2.65191	15.2528	7.91904	10.8228	4.99784	2.67109	3.59237
OCA2	ENSG00000104044.11	1.17355	7.53277	5.8073	9.83894	4.79985	3.76882	6.17787
LINC00963	ENSG00000204054.7	3.26154	17.3833	15.2148	9.59494	4.75425	4.17776	2.68372
NEFL	ENSG00000104725.9	5.53243	28.0808	27.7753	38.3325	4.73785	4.68722	6.43729
MIR4435-1HG	ENSG00000172965.10	0.228613	2.90613	2.26573	1.82611	4.67482	3.79588	3.19252
TNS3	ENSG00000136205.12	6.15731	30.5679	21.0368	22.6768	4.66674	3.23506	3.48141
MAP3K14	ENSG00000006062.9	13.8768	66.226	61.1526	41.6856	4.64123	4.28834	2.93429
MORC4	ENSG00000133131.10	16.2468	76.7541	69.3356	65.4172	4.61308	4.1701	3.93611
TSC22D3	ENSG00000157514.12	16.8564	79.1253	66.8353	64.512	4.58767	3.87957	3.74571
BHLHE41	ENSG00000123095.5	17.9309	83.021	67.1506	101.113	4.53158	3.6705	5.51319
MFGE8	ENSG00000140545.10	223.065	977.522	761.189	625.702	4.37466	3.40701	2.80098
TSPAN13	ENSG00000106537.7	2.98721	14.7268	15.3688	14.4987	4.36647	4.55058	4.30105
EGR1	ENSG00000120738.7	6.87363	31.3791	37.3515	21.4568	4.3234	5.13336	2.97774
SSH3	ENSG00000172830.8	2.65953	13.1133	9.37087	11.4604	4.30864	3.12416	3.7855
ADAMTS18	ENSG00000140873.11	5.38764	24.5506	36.9702	37.3093	4.25478	6.36421	6.4218
ABLIM1	ENSG00000099204.14	8.67967	38.1898	40.2111	38.5765	4.21473	4.43492	4.25686
GREM1	ENSG00000166923.6	1.24975	6.77504	5.21337	5.40748	4.15776	3.26525	3.37619
AASDHPPT	ENSG00000149313.6	79.1915	325.844	218.72	201.714	4.09509	2.75085	2.53746
CUBN	ENSG00000107611.10	6.0049	26.0482	30.107	20.1187	4.08127	4.70523	3.16971
RYR1	ENSG00000196218.7	3.1701	14.4594	13.631	14.2153	4.07601	3.85031	4.00951
CNKSR2	ENSG00000149970.10	58.3192	235.014	169.006	222.525	4.00403	2.88181	3.79171
HHIP-AS1	ENSG00000248890.1	5.12093	21.8138	34.4405	20.0951	3.96978	6.21614	3.664
AHNAK	ENSG00000124942.9	44.3738	176.276	110.727	160.209	3.9394	2.47867	3.58137
IQCJ-SCHIP1	ENSG00000250588.2	2.7967	12.4536	10.3827	11.1377	3.92926	3.3011	3.5301
MSANTD4	ENSG00000170903.6	14.2959	57.6324	32.9374	29.6192	3.92895	2.2599	2.03564
IGF1R	ENSG00000140443.9	25.7571	100.877	94.6179	84.2214	3.86093	3.62257	3.22661
TNFRSF12A	ENSG00000006327.9	10.8743	43.3959	32.4681	24.9279	3.8592	2.89846	2.23555
CRIM1	ENSG00000150938.5	42.4687	164.562	126.045	147.797	3.84145	2.94505	3.45128
SERPINB1	ENSG00000021355.8	0.518189	3.38752	4.09884	3.77028	3.81807	4.51668	4.194
RNF207	ENSG00000158286.8	2.4614	10.7153	8.69628	7.45398	3.78715	3.10538	2.68589
DLX2	ENSG00000115844.6	3.43681	14.3702	11.0867	10.5788	3.77722	2.94316	2.81416
CCND2	ENSG00000118971.3	2.10324	9.30676	11.0207	7.80032	3.76714	4.42551	3.18846
RDH10	ENSG00000121039.5	104.888	396.224	491.905	336.822	3.76443	4.67232	3.20078
DDX26B	ENSG00000165359.10	0.71632	4.06502	4.31148	4.76205	3.75314	3.95577	4.3262
PLEKHG4	ENSG00000196155.8	4.44271	18.043	10.3461	9.94914	3.75158	2.19436	2.11405
CDK5R2	ENSG00000171450.4	7.48326	29.1862	19.8123	27.3916	3.71855	2.54436	3.49376
LYPD6B	ENSG00000150556.12	2.01179	8.73623	7.86038	6.86365	3.67715	3.32845	2.93163
CAMK2D	ENSG00000145349.12	3.67305	14.8338	15.2148	14.8214	3.67448	3.76579	3.67151
ID1	ENSG00000125968.7	10.0209	38.1185	15.5741	44.5744	3.67066	1.52783	4.28428
DCN	ENSG00000011465.12	108.172	396.179	465.53	409.662	3.65024	4.28841	3.77431
KERA	ENSG00000139330.5	13.9149	51.9182	48.1888	46.7547	3.63639	3.37767	3.27818
SGCE	ENSG00000127990.11	7.33847	27.9649	32.4681	34.885	3.63143	4.20593	4.51427
ZNF215	ENSG00000149054.10	0.845868	4.38595	3.98885	3.25866	3.63033	3.33528	2.79274
TGFA	ENSG00000163235.11	0.792525	4.18091	10.1921	6.55667	3.62153	8.27226	5.4596
KRT18	ENSG00000111057.6	2.00417	8.52229	8.32233	9.59494	3.6029	3.52305	4.03125
GAL	ENSG00000069482.6	1.79842	7.73781	9.46619	8.46936	3.58411	4.3361	3.9024
HHIP	ENSG00000164161.5	43.7184	157.823	246.246	185.657	3.58047	5.58016	4.20994
ETS1	ENSG00000134954.10	1.72984	7.40797	9.57618	6.39138	3.54643	4.51879	3.09053
MCHR2	ENSG00000152034.6	0.487708	2.99528	3.2776	2.8651	3.53878	3.82462	3.40698
SDK1	ENSG00000146555.14	11.6974	42.5579	49.45	34.9952	3.5301	4.09515	2.91007
BHLHE40	ENSG00000134107.4	20.9333	75.1584	71.5354	50.2495	3.52994	3.36091	2.36778
PTPRK	ENSG00000152894.10	15.7819	56.5805	35.973	63.2133	3.50576	2.24009	3.91313
SYNM	ENSG00000182253.10	20.278	72.3235	61.3873	56.2551	3.50484	2.9785	2.73151
TWISTNB	ENSG00000105849.5	35.5645	125.864	145.938	84.1505	3.50383	4.06043	2.34719
PPM1H	ENSG00000111110.7	5.34192	19.9329	24.989	30.8549	3.49763	4.36312	5.36723
NAA11	ENSG00000156269.4	2.07276	8.48663	8.21234	7.02894	3.493	3.38638	2.92641
MARCKS	ENSG00000155130.5	44.1071	153.758	143.305	150.276	3.45815	3.22383	3.3801
PLA2G16	ENSG00000176485.6	4.54178	16.8574	18.4631	18.6861	3.44271	3.7612	3.80543
SIX1	ENSG00000126778.7	4.84659	17.8558	22.7819	18.9144	3.43318	4.35453	3.63117
MAP3K14-AS1	ENSG00000267278.1	1.91273	7.78238	6.21058	4.58888	3.43279	2.78133	2.10918
FSTL1	ENSG00000163430.5	935.514	3208.8	2887.1	2462.08	3.42869	3.08499	2.63092
FABP3	ENSG00000121769.3	3.76449	14.1117	15.5741	11.4525	3.42636	3.76929	2.8028
PRKCDBP	ENSG00000170955.9	0.327678	2.30886	2.31705	1.88121	3.39366	3.40356	2.87697
NEU1	ENSG00000204386.6	46.7742	155.211	144.383	144.459	3.29378	3.06474	3.06635
FAM26E	ENSG00000178033.5	0.838247	3.88673	2.69834	2.69194	3.27797	2.38995	2.38516
SERTAD4	ENSG00000082497.7	0.548671	2.91505	2.92565	4.9116	3.25655	3.26666	5.16044
SPHK1	ENSG00000176170.9	3.44443	12.3288	7.38377	9.80746	3.25238	1.99871	2.61317
IRS4	ENSG00000133124.10	139.164	450.914	495.373	442.194	3.23214	3.55046	3.1697
JPH1	ENSG00000104369.4	2.59095	9.41374	10.5514	7.51695	3.20735	3.57541	2.59369
PLD6	ENSG00000179598.5	3.132	11.0986	13.4917	10.5788	3.19345	3.85234	3.05034
NRROS	ENSG00000174004.5	0.434364	2.47824	1.81845	2.26689	3.18745	2.48131	2.96126
PINX1	ENSG00000254093.4	8.98449	29.409	28.9338	24.9752	3.15347	3.10337	2.68598
LIN37	ENSG00000267796.3	4.03121	13.6303	14.1223	9.79959	3.11844	3.22702	2.27303
BEX2	ENSG00000133134.7	50.5768	158.58	171.389	149.135	3.11454	3.3653	2.9296
SIX3	ENSG00000138083.3	14.5703	45.8563	47.9542	62.3081	3.07601	3.21522	4.16768
HEBP1	ENSG00000013583.4	53.4573	163.376	184.528	193.678	3.03715	3.42916	3.59873
FLNC	ENSG00000128591.11	84.7011	255.874	169.497	165.428	3.00904	1.99524	1.94749
SPG20	ENSG00000133104.8	10.5695	32.6896	30.349	32.4843	2.99828	2.78684	2.97973
PCDH18	ENSG00000189184.7	54.1432	161.068	190.497	112.195	2.95678	3.49535	2.06239
DHCR7	ENSG00000172893.11	44.4195	130.482	133.15	137.659	2.91593	2.97532	3.07569
ALX1	ENSG00000180318.3	24.0958	71.1022	80.8916	74.162	2.91116	3.30917	3.03556
HEXB	ENSG00000049860.9	63.8897	185.556	162.406	155.125	2.88953	2.53001	2.41692
FAM26F	ENSG00000188820.8	4.10741	12.7656	11.7319	10.9252	2.87919	2.65483	2.47974
GRB10	ENSG00000106070.13	23.951	69.5155	76.0668	76.1613	2.8635	3.13144	3.1353
MGARP	ENSG00000137463.4	17.1612	49.3686	54.876	72.1313	2.82363	3.13546	4.11247
TAGLN2	ENSG00000158710.10	37.7592	107.527	93.8333	90.046	2.82355	2.46564	2.36665
ARHGEF10	ENSG00000104728.11	20.3389	58.096	51.8257	51.0366	2.81185	2.51096	2.47309
RCN1P2	ENSG00000214455.3	59.3403	167.7	165.53	180.265	2.81082	2.77455	3.02079
JUN	ENSG00000177606.5	5.21237	15.4578	15.7941	12.279	2.79355	2.85242	2.23707
SLC2A3	ENSG00000059804.11	23.8977	67.1085	111.153	99.5071	2.77111	4.57636	4.09905
ASS1	ENSG00000130707.13	9.79987	27.6618	28.5159	27.8875	2.73419	2.81711	2.7561
RCN1	ENSG00000049449.4	665.005	1814.09	1834.75	1935.78	2.72664	2.75769	2.90949
CSAG1	ENSG00000198930.8	10.8972	30.4342	26.9027	25.9118	2.71419	2.40434	2.31739
CYR61	ENSG00000142871.11	25.1474	69.0697	53.2116	95.2567	2.71254	2.09423	3.73358
COMMD9	ENSG00000110442.7	43.1469	116.504	138.415	127.961	2.68069	3.18269	2.9432
EPB41L3	ENSG00000082397.11	17.3365	46.9082	78.2519	91.0142	2.65794	4.41521	5.13073
SLC38A9	ENSG00000177058.7	5.31906	14.9586	12.4285	13.6722	2.65654	2.22175	2.43548
TMEM170B	ENSG00000205269.4	187.333	496.699	494.97	499.023	2.64703	2.63782	2.6594
LZTS1	ENSG00000061337.11	1.43264	4.59989	3.95952	4.28191	2.63882	2.30748	2.47429
PEG10	ENSG00000242265.1	217.304	573.445	747.829	758.346	2.63514	3.43579	3.48408
LUM	ENSG00000139329.4	197.278	516.374	453.519	406.529	2.61341	2.2956	2.05801
CCDC36	ENSG00000173421.12	2.69763	7.84478	6.84851	6.85578	2.60968	2.29811	2.30038
IGF2R	ENSG00000197081.8	83.9695	219.886	209.554	147.954	2.60906	2.48674	1.75749
TNNI3	ENSG00000129991.8	7.98621	21.591	19.7243	17.3323	2.60316	2.38319	2.10132
RBM46	ENSG00000151962.3	3.93214	10.9916	12.3772	14.0107	2.59279	2.90541	3.27396
SLC3A2	ENSG00000168003.12	103.082	263.21	244.361	221.943	2.54592	2.36394	2.14751
GCG	ENSG00000115263.10	6.40878	17.0713	34.6311	39.4581	2.54333	5.085	5.78367
SYPL2	ENSG00000143028.7	6.49261	17.2763	21.5867	23.645	2.54216	3.15858	3.45293
LDLRAD3	ENSG00000179241.8	64.606	164.865	160.757	173.315	2.53994	2.47683	2.66972
NBEA	ENSG00000172915.14	7.7957	20.548	21.5427	18.387	2.53722	2.65713	2.27672
CHD5	ENSG00000116254.13	26.8011	68.6686	56.7605	69.7227	2.53355	2.09737	2.57216
LMO4	ENSG00000143013.8	28.7519	73.5983	93.8773	82.4504	2.53311	3.22637	2.83573
TFAP2A-AS1	ENSG00000229950.1	1.55457	4.69795	5.25003	5.60426	2.52995	2.79866	2.97107
DLGAP1	ENSG00000170579.10	4.41985	11.9365	19.2623	18.4421	2.52783	4.01686	3.85014
KLF2	ENSG00000127528.5	6.03538	15.9303	15.0755	13.8768	2.51405	2.38326	2.19985
CGN	ENSG00000143375.10	42.6058	107.277	120.824	137.005	2.5003	2.81456	3.18995
AKT3	ENSG00000117020.12	20.5142	51.9628	48.2988	47.9196	2.49654	2.32218	2.30414
ID2	ENSG00000115738.5	92.954	232.464	152.852	267.501	2.49282	1.64094	2.86773
PIM1	ENSG00000137193.9	13.412	34.0535	47.6243	39.0409	2.48372	3.4592	2.84223
TBC1D32	ENSG00000146350.9	29.7197	74.5165	66.3147	83.0643	2.48237	2.21097	2.76523
ZNF516	ENSG00000101493.6	9.53316	24.3277	29.1245	25.1798	2.47457	2.95266	2.5595
HSD17B7	ENSG00000132196.9	9.90656	25.1746	26.3382	34.1215	2.46716	2.57897	3.32689
EHD4	ENSG00000103966.5	10.3943	26.3424	23.3172	23.8339	2.4639	2.18621	2.23364
SLC39A14	ENSG00000104635.9	80.1669	197.492	214.951	181.186	2.45444	2.67087	2.2523
VWA5A	ENSG00000110002.11	4.83135	12.5695	11.6439	10.9645	2.45144	2.27783	2.1504
HTR7P1	ENSG00000183935.3	4.00835	10.537	11.8052	11.1062	2.44812	2.72944	2.57438
ELOVL4	ENSG00000118402.5	9.12928	23.0351	23.7278	28.6195	2.44412	2.51606	3.02406
GADD45B	ENSG00000099860.4	9.175	22.9906	17.9352	18.7884	2.42797	1.90544	1.99364
TFAP2A	ENSG00000137203.6	33.2251	80.6765	86.8602	96.3193	2.40701	2.59036	2.87084
TUFT1	ENSG00000143367.11	13.4348	32.8411	31.4709	35.9554	2.39265	2.29431	2.61614
CENPI	ENSG00000102384.9	34.7568	83.4756	75.1869	74.469	2.38183	2.14673	2.12637
MDN1	ENSG00000112159.7	42.0572	100.663	95.9304	61.9381	2.3771	2.2659	1.46716
SLFN13	ENSG00000154760.9	3.73401	9.53854	8.73295	6.94236	2.37093	2.18066	1.75776
BCL6	ENSG00000113916.13	3.47492	8.91452	8.0217	8.11516	2.36848	2.14387	2.16738
TGIF1	ENSG00000177426.16	60.7805	144.264	160.94	155.243	2.36231	2.63444	2.54147
GDF6	ENSG00000156466.8	5.92869	14.2632	17.5539	36.4434	2.29646	2.80833	5.74665
WIPI1	ENSG00000070540.8	5.95918	14.3167	13.3744	15.0103	2.2939	2.14801	2.40128
PRPS1	ENSG00000147224.6	190.442	437.293	455.924	439.502	2.2928	2.39038	2.30437
SPAG16	ENSG00000144451.14	8.00907	18.979	16.4247	15.1441	2.28921	1.98902	1.83852
ELOVL2	ENSG00000197977.3	6.14207	14.5842	15.6474	13.4912	2.271	2.43109	2.10645
STYXL1	ENSG00000127952.12	6.57643	15.4489	15.1415	14.9788	2.2538	2.21037	2.18737
SESN3	ENSG00000149212.6	4.999	11.8652	16.0727	17.6944	2.24863	3.01377	3.30867
CD68	ENSG00000129226.9	62.7847	141.732	91.9709	73.5402	2.24749	1.46119	1.16995
RHCG	ENSG00000140519.8	2.19468	5.55375	6.23991	6.22608	2.24655	2.50119	2.49606
TTI2	ENSG00000129696.8	5.43337	12.8013	12.7218	13.2393	2.24177	2.22838	2.3156
HOXA-AS2	ENSG00000253552.3	2.97197	7.28317	7.79439	7.50121	2.24172	2.38896	2.30452
PNMAL2	ENSG00000204851.5	5.28096	12.3823	12.5018	13.2314	2.2284	2.24908	2.37528
STX3	ENSG00000166900.10	6.55357	15.0923	18.0451	16.3878	2.21055	2.62919	2.39421
HABP4	ENSG00000130956.9	17.7023	39.5983	34.7338	40.3554	2.20293	1.93568	2.24452
ADAM2	ENSG00000104755.10	3.28441	7.73781	14.4156	18.3555	2.17678	3.94133	4.98243
C11orf74	ENSG00000166352.11	12.9471	28.7583	35.863	36.1207	2.1758	2.70415	2.72332
GNG12	ENSG00000172380.5	18.0757	39.8657	67.2825	62.3946	2.17305	3.649	3.38586
PLK2	ENSG00000145632.10	44.4957	95.947	196.458	128.434	2.14347	4.37727	2.86547
TRAF6	ENSG00000175104.10	17.466	37.6193	44.5666	42.9922	2.12174	2.50844	2.4208
CSTF2	ENSG00000101811.9	45.6692	97.3555	105.609	98.476	2.1195	2.29827	2.14377
ELP4	ENSG00000109911.13	78.0408	164.821	180.224	190.104	2.1049	2.30102	2.42682
CD82	ENSG00000085117.7	3.26154	7.40797	7.38377	6.62751	2.10232	2.09589	1.89484
ARMCX4	ENSG00000196440.7	19.4321	41.3812	41.0984	35.9318	2.1012	2.087	1.8278
FLVCR2	ENSG00000119686.5	5.55529	12.2218	14.9729	13.4754	2.10094	2.55526	2.30797
S100A10	ENSG00000197747.4	8.77873	18.9701	25.2236	38.3483	2.09836	2.77232	4.18681
SALL1	ENSG00000103449.7	2.98721	6.77504	11.7026	11.0668	2.08621	3.49924	3.31694
GTF2E2	ENSG00000197265.4	16.0258	33.9554	38.3267	35.9869	2.08495	2.34947	2.20788
LYPD6	ENSG00000187123.10	4.999	10.9649	13.2497	14.7033	2.0849	2.50041	2.76474
PBK	ENSG00000168078.5	45.3949	95.1358	95.1605	93.1079	2.0838	2.08434	2.03961
HOXA6	ENSG00000106006.6	4.67132	10.2695	10.0821	7.26508	2.08255	2.04631	1.50156
TNFRSF10D	ENSG00000173530.5	8.5044	18.2391	17.0553	16.6711	2.08111	1.94963	1.90697
TLE4	ENSG00000106829.14	12.4137	26.3513	23.6618	27.6671	2.07929	1.87102	2.18118
APLN	ENSG00000171388.9	1.72984	4.13634	6.78251	5.06902	2.07923	3.26594	2.4975
ZSWIM6	ENSG00000130449.5	4.38175	9.64552	10.9033	8.5402	2.07826	2.33592	1.85184
RPF2	ENSG00000197498.8	35.8465	74.9979	75.6782	69.7778	2.07717	2.09589	1.93355
IFRD1	ENSG00000006652.9	30.4436	63.721	56.7898	54.6573	2.07542	1.85143	1.78251
IMMP1L	ENSG00000148950.5	19.4397	40.7929	38.9426	48.4784	2.07089	1.97809	2.45633
MORF4L2	ENSG00000123562.12	454.117	940.678	911.321	908.119	2.07027	2.00569	1.99865
VAT1	ENSG00000108828.11	226.624	469.599	459.026	413.905	2.06979	2.02324	1.82457
TIMM10	ENSG00000134809.4	25.658	53.4515	54.1428	51.0366	2.06252	2.08895	1.9702
NOP9	ENSG00000196943.8	33.9566	70.5585	79.2051	64.2522	2.06226	2.3132	1.87924
MAF	ENSG00000178573.6	11.1258	23.463	31.5149	40.1586	2.06119	2.75377	3.49727
PYGL	ENSG00000100504.12	55.7434	115.3	120.831	122.271	2.05891	2.15725	2.18284
C4orf33	ENSG00000151470.8	0.88397	2.33561	3.73955	3.49479	2.04889	3.06332	2.88647
SH3BGRL2	ENSG00000198478.6	1.85939	4.33246	6.33523	7.19424	2.04819	2.89704	3.26112
ATP10D	ENSG00000145246.9	2.1642	4.95648	5.13271	5.18709	2.04807	2.11422	2.13463
TYRP1	ENSG00000107165.8	3.40633	7.4882	13.2497	13.2157	2.04494	3.51986	3.51114
CKMT1A	ENSG00000223572.5	1.47074	3.51232	4.08417	4.99031	2.03594	2.32611	2.78591
DCDC1	ENSG00000170959.10	20.8038	42.7006	51.9651	42.276	2.02784	2.46271	2.00791
C14orf37	ENSG00000139971.11	2.37757	5.32197	5.43334	5.63575	2.02322	2.06193	2.13226
GCA	ENSG00000115271.6	3.38347	7.35448	8.90159	8.54808	2.02254	2.42092	2.32989
IGSF3	ENSG00000143061.13	15.7438	32.3419	36.2296	39.1118	2.02181	2.26115	2.43858
SMG5	ENSG00000198952.7	225.953	454.748	464.54	447.286	2.01034	2.05358	1.97739
MRPL16	ENSG00000166902.4	19.8207	40.2936	43.782	42.1815	2.00749	2.17915	2.10039
RELN	ENSG00000189056.9	0.335299	1.17672	1.84778	2.0465	2.00733	2.8107	3.04861
LRRFIP1P1	ENSG00000240429.1	5.02948	2.37126	2.17774	2.05437	0.519264	0.484265	0.461955
CLIP1	ENSG00000130779.15	70.4433	36.1038	26.4628	30.7684	0.515959	0.380061	0.440752
SLITRK6	ENSG00000184564.8	20.5599	10.2517	7.28845	8.43788	0.510529	0.369823	0.424402
CPNE2	ENSG00000140848.12	90.5612	45.9098	41.8536	43.3858	0.509655	0.465112	0.481938
SLC18A2	ENSG00000165646.7	6.24875	2.92396	2.11174	2.99104	0.507348	0.386997	0.517287
KIAA1731	ENSG00000166004.10	27.243	13.5501	12.0472	15.9233	0.506436	0.452265	0.591981
C4orf21	ENSG00000138658.11	12.9471	6.30257	5.25003	7.09978	0.505876	0.427604	0.565161
SHC1	ENSG00000160691.14	115.305	58.0157	59.6275	53.7679	0.505297	0.519214	0.468615
VASH2	ENSG00000143494.11	40.9598	20.3786	19.9663	22.0156	0.503587	0.493641	0.543071
ZNF254	ENSG00000213096.5	25.6961	12.6675	12.5092	18.8121	0.502653	0.496607	0.737212
CLK4	ENSG00000113240.8	20.5294	10.0021	9.31954	8.50085	0.4994	0.466943	0.428012
GRK5	ENSG00000198873.10	13.29	6.33823	6.26924	6.67474	0.495882	0.490879	0.520285
TENC1	ENSG00000111077.13	10.9506	5.17042	4.48746	6.07653	0.495209	0.435565	0.574342
ZNF681	ENSG00000196172.8	10.3943	4.89407	4.12084	6.42286	0.49513	0.424153	0.635459
MN1	ENSG00000169184.5	12.4975	5.91924	5.07405	5.66723	0.493883	0.428856	0.474494
GAB1	ENSG00000109458.4	22.1602	10.6618	10.0455	12.5151	0.492571	0.465373	0.574361
SNX10	ENSG00000086300.11	34.5434	16.7504	12.2819	11.4368	0.492258	0.364743	0.340629
ZC3H12C	ENSG00000149289.6	5.18189	2.28212	1.78912	1.73165	0.489646	0.402879	0.392766
KIAA2022	ENSG00000050030.9	10.3333	4.77818	4.51679	4.78566	0.487218	0.463089	0.487909
NEFH	ENSG00000100285.9	67.5627	32.5737	30.6643	28.8242	0.485929	0.457876	0.43084
GOLGA8A	ENSG00000175265.13	42.8725	20.4945	18.7931	20.2525	0.48405	0.444822	0.478471
MGME1	ENSG00000125871.9	45.7378	21.689	21.6967	23.3222	0.479889	0.480055	0.515211
DPF1	ENSG00000011332.15	15.3933	7.1227	6.70919	5.47832	0.479618	0.4536	0.376154
ATCAY	ENSG00000167654.13	99.7057	47.5322	40.7904	52.8312	0.479336	0.412056	0.532217
USO1	ENSG00000138768.10	92.1767	43.8862	37.8721	38.2538	0.478936	0.414042	0.418161
PPP1R12A	ENSG00000058272.11	130.279	61.8846	52.9989	69.0694	0.477024	0.409079	0.531962
PSD	ENSG00000059915.12	33.7966	15.752	15.4788	16.2697	0.473865	0.4659	0.48896
RP11-350F4.2	ENSG00000257742.1	4.02359	1.64027	1.64247	1.92056	0.473136	0.473622	0.535098
SMARCAD1	ENSG00000163104.13	29.8264	13.8353	10.0088	13.3652	0.472702	0.346523	0.4572
ZNF365	ENSG00000138311.11	4.87708	2.03251	1.52515	2.01502	0.470983	0.376627	0.467729
SETD7	ENSG00000145391.9	12.3908	5.56266	5.59466	4.58888	0.470309	0.472791	0.394768
JMJD1C	ENSG00000171988.13	66.0005	30.7373	29.7111	36.4277	0.46973	0.454298	0.555299
GABRA5	ENSG00000186297.7	10.9277	4.8495	4.60478	3.69157	0.468117	0.446702	0.366791
GALNT16	ENSG00000100626.12	20.3313	9.23545	7.39111	7.41463	0.467347	0.37881	0.379939
ZNF518A	ENSG00000177853.10	18.3119	8.26376	8.51297	12.0429	0.465863	0.47911	0.666752
OAS3	ENSG00000111331.8	39.7786	18.2213	12.7218	13.7273	0.464794	0.328258	0.353222
UQCC1	ENSG00000101019.17	31.7086	14.3791	14.4376	14.357	0.461961	0.463776	0.461274
TIAM1	ENSG00000156299.8	20.979	9.41374	7.44977	8.39852	0.461554	0.370117	0.414289
CES4A	ENSG00000172824.10	37.6068	17.0535	20.8681	18.2217	0.460639	0.560743	0.491296
RSF1	ENSG00000048649.9	84.8611	38.7069	33.6559	43.7321	0.459306	0.400135	0.518177
C1orf51	ENSG00000159208.11	1.88987	0.597273	0.615926	0.519496	0.459136	0.466941	0.426591
TP53I3	ENSG00000115129.9	29.4911	13.2648	11.9886	11.8618	0.458964	0.416409	0.412184
DNAJB14	ENSG00000164031.12	36.3647	16.4027	14.8922	19.001	0.458507	0.417532	0.528988
LARP7	ENSG00000174720.11	26.7401	11.9811	11.314	15.4196	0.458189	0.433698	0.584418
DHX58	ENSG00000108771.8	3.8026	1.4709	1.04121	1.15706	0.458072	0.358204	0.38513
SLC4A11	ENSG00000088836.8	6.52309	2.71001	2.25106	2.69981	0.457066	0.391717	0.455612
AC018462.3	ENSG00000242735.1	3.34537	1.25695	0.637923	0.999637	0.4569	0.29592	0.389985
CHD9	ENSG00000177200.11	88.7018	40.2134	34.7338	37.6713	0.456419	0.39499	0.427921
DPYSL5	ENSG00000157851.12	69.6126	31.4148	25.3043	25.8646	0.455193	0.36804	0.376032
UNC5A	ENSG00000113763.6	10.7905	4.5999	3.93752	5.13199	0.451697	0.393031	0.498825
ZNF25	ENSG00000175395.11	26.6182	11.6959	9.75949	13.3888	0.44973	0.378325	0.51216
CAMK2B	ENSG00000058404.15	3.21582	1.1678	1.05587	1.35384	0.448838	0.418716	0.498904
ARRB1	ENSG00000137486.12	26.0695	11.4195	10.1994	10.138	0.448616	0.402696	0.400386
GPC6	ENSG00000183098.6	22.6784	9.77032	8.30033	10.264	0.443099	0.379678	0.464397
PYGO1	ENSG00000171016.7	22.2821	9.59203	8.24167	8.40639	0.44298	0.383707	0.390938
CYP1B1	ENSG00000138061.7	7.4985	3.03094	1.55448	1.54275	0.44145	0.256858	0.255391
EPCAM	ENSG00000119888.6	9.11403	3.7441	3.37293	3.58925	0.441448	0.402841	0.425341
FOXF1	ENSG00000103241.5	10.0437	4.13634	3.65156	3.7939	0.439725	0.393747	0.407247
GABBR2	ENSG00000136928.4	4.37413	1.64027	1.02654	1.6372	0.439109	0.313193	0.438479
CLNS1A	ENSG00000074201.4	150.542	65.7803	70.6335	67.8494	0.438821	0.470953	0.45252
THY1	ENSG00000154096.9	39.0166	16.786	18.7051	22.1179	0.437438	0.486	0.572366
FAM217B	ENSG00000196227.6	94.7829	41.1405	38.5833	38.671	0.43702	0.410182	0.411102
DOK1	ENSG00000115325.9	19.1654	8.03199	8.44698	8.64253	0.433858	0.454961	0.464905
SLC9B2	ENSG00000164038.10	13.4805	5.51809	8.13902	6.09227	0.430462	0.617932	0.471532
AC084018.1	ENSG00000212694.4	17.5498	7.25642	8.43965	8.02858	0.429722	0.495275	0.472501
ERAP1	ENSG00000164307.8	42.2705	17.8558	14.7309	15.4589	0.429169	0.356107	0.37313
TGFB1I1	ENSG00000140682.14	6.05824	2.30886	2.58102	3.04614	0.428295	0.469794	0.540715
PCMTD2	ENSG00000203880.7	121.317	51.6329	51.6718	53.7915	0.42796	0.428279	0.44568
ARID4B	ENSG00000054267.16	54.0288	22.8033	22.4666	32.6732	0.427358	0.421183	0.60836
NPTXR	ENSG00000221890.2	54.3337	22.8212	24.0358	27.0138	0.425308	0.447458	0.501768
PREX1	ENSG00000124126.9	19.7903	8.12113	6.52588	7.52482	0.42489	0.346269	0.395501
SIM2	ENSG00000159263.11	11.1487	4.4216	4.01818	4.62037	0.422503	0.38787	0.439566
CACHD1	ENSG00000158966.9	20.3008	8.26376	9.6495	9.04396	0.421318	0.487937	0.458826
ZNF33B	ENSG00000196693.10	26.2905	10.7509	10.1408	13.9319	0.419959	0.397185	0.538697
OSMR	ENSG00000145623.8	18.0071	7.23859	6.12993	8.50085	0.418142	0.358237	0.486346
NAP1L3	ENSG00000186310.9	13.069	5.17042	5.38202	4.69121	0.417894	0.433488	0.382578
MFI2-AS1	ENSG00000228109.1	7.95573	3.03094	3.13096	3.08549	0.417579	0.429408	0.424031
MMP2	ENSG00000087245.8	11.7659	4.5999	4.12817	4.43933	0.415777	0.377319	0.402687
LINC00657	ENSG00000260032.1	188.819	78.1447	74.0724	73.123	0.415408	0.393898	0.388883
HUNK	ENSG00000142149.4	9.5103	3.63713	3.87153	5.50981	0.413287	0.436704	0.600363
TAF1D	ENSG00000166012.10	50.1196	20.3608	16.5567	14.9316	0.412109	0.336958	0.304854
PLK1S1	ENSG00000088970.11	18.8148	7.45254	7.1858	6.88726	0.411732	0.397922	0.382466
OSBPL10	ENSG00000144645.9	25.5132	10.118	9.70816	6.25757	0.408177	0.392422	0.259775
AIFM2	ENSG00000042286.10	15.3933	5.98165	6.8925	7.0132	0.407823	0.465134	0.472728
SLC38A2	ENSG00000134294.9	1067.74	434.726	490.702	446.373	0.407422	0.459822	0.418325
MMP24	ENSG00000125966.8	9.03783	3.36969	2.53703	3.96706	0.40572	0.318419	0.468352
B4GALT6	ENSG00000118276.7	28.4623	11.1521	8.76228	11.8618	0.402318	0.319804	0.426825
TESC	ENSG00000088992.13	8.05479	2.89722	3.49024	3.86474	0.397113	0.466434	0.510209
SLC26A10	ENSG00000135502.12	18.9901	7.19402	6.97316	6.48583	0.394765	0.383433	0.35843
C17orf104	ENSG00000180336.13	18.4033	6.95333	8.02903	10.9173	0.394286	0.451192	0.603983
PDP1	ENSG00000164951.11	450.36	176.971	185.445	144.074	0.393628	0.412423	0.320662
CNOT6L	ENSG00000138767.8	25.7342	9.80598	9.6935	9.85469	0.392845	0.388558	0.394702
TMEM151B	ENSG00000178233.13	11.8574	4.35029	5.2207	6.17099	0.392501	0.462938	0.539838
GULP1	ENSG00000144366.11	29.6359	11.3036	10.4487	14.0736	0.39168	0.363313	0.483598
VAT1L	ENSG00000171724.2	11.3697	4.13634	5.04472	7.54844	0.390604	0.467133	0.678067
USP16	ENSG00000156256.10	53.122	20.3964	17.0626	21.2128	0.389699	0.327526	0.404923
SYT5	ENSG00000129990.10	10.8744	3.92239	4.86875	4.87225	0.388804	0.472004	0.472312
SFRP5	ENSG00000120057.4	18.6853	6.95333	6.9365	5.71446	0.388492	0.387614	0.323918
BLCAP	ENSG00000166619.8	71.5863	27.3587	29.4105	31.3744	0.386463	0.414925	0.44217
OSBPL8	ENSG00000091039.12	215.125	82.7892	67.6858	80.0496	0.386269	0.316224	0.373564
ARHGAP10	ENSG00000071205.7	7.89477	2.73676	3.22628	2.73916	0.385569	0.443881	0.385855
FBXO4	ENSG00000151876.8	20.0112	7.38123	7.06848	8.55595	0.384239	0.368992	0.441511
ZNF37BP	ENSG00000234420.3	20.1941	7.38123	7.12714	8.53233	0.380843	0.368565	0.436468
CCDC50	ENSG00000152492.9	203.222	76.6917	79.3298	72.7531	0.378908	0.391857	0.359574
MMP24-AS1	ENSG00000126005.11	58.4868	21.8228	17.4366	24.9988	0.378437	0.304078	0.43228
VSTM2L	ENSG00000132821.7	8.75587	2.95962	3.71755	3.94345	0.373776	0.455662	0.480068
DSG2	ENSG00000046604.8	2.46902	0.606188	0.879894	0.913054	0.372577	0.464764	0.475933
SEMA6B	ENSG00000167680.11	23.2194	8.30834	9.84748	9.48474	0.371355	0.436244	0.420952
CPEB2	ENSG00000137449.11	5.09045	1.56896	1.49582	2.01502	0.370088	0.357005	0.449877
ZNF678	ENSG00000181450.13	26.2219	9.37808	8.80627	12.7828	0.369662	0.348264	0.497074
C2CD3	ENSG00000168014.12	22.747	8.08547	7.08314	7.02107	0.369316	0.326199	0.323529
LRRK2	ENSG00000188906.9	5.5934	1.74725	2.1924	2.20392	0.3688	0.441856	0.443747
IPMK	ENSG00000151151.5	22.1755	7.86261	8.12435	11.5234	0.368796	0.380339	0.530237
B4GALNT1	ENSG00000135454.9	107.28	39.215	35.8923	34.9322	0.368481	0.337653	0.328744
SNHG8	ENSG00000269893.2	59.005	21.3414	22.9579	23.5426	0.367051	0.394217	0.404044
FOXA1	ENSG00000129514.4	6.69836	2.13949	3.0503	2.77065	0.366679	0.493209	0.45436
ATG16L2	ENSG00000168010.6	15.3628	5.30414	4.51679	3.7388	0.365897	0.316261	0.267217
MYO15B	ENSG00000266714.2	13.8311	4.73361	4.97873	3.75454	0.365193	0.382297	0.296875
NDST2	ENSG00000166507.12	39.2071	13.666	16.7913	15.1047	0.356761	0.435471	0.392996
ST6GAL1	ENSG00000073849.10	20.1789	6.8731	8.49097	8.00497	0.356552	0.43479	0.411287
TMEM26	ENSG00000196932.7	191.959	67.7593	33.3993	26.9823	0.35467	0.176138	0.142796
EID3	ENSG00000255150.1	10.6686	3.44101	3.68089	3.52628	0.352865	0.374343	0.3605
EPB41L4A-AS1	ENSG00000224032.2	45.5168	15.7163	19.4236	17.5842	0.3524	0.432964	0.39299
ETAA1	ENSG00000143971.7	43.7946	15.0655	14.4449	20.9766	0.351409	0.337398	0.484859
DBNDD2	ENSG00000244274.3	50.1348	17.2585	17.7445	19.1741	0.350718	0.360316	0.388549
PROS1	ENSG00000184500.10	43.726	14.9497	16.2047	17.4661	0.349334	0.377712	0.406233
PCDHAC2	ENSG00000243232.3	12.9395	4.18983	4.44346	5.69872	0.348959	0.367831	0.461231
FOXC1	ENSG00000054598.5	19.2187	6.31148	6.92183	9.99637	0.345432	0.376385	0.532305
MXRA8	ENSG00000162576.12	12.9471	4.13634	3.8642	3.29801	0.344783	0.324546	0.282441
CEP112	ENSG00000154240.12	14.5093	4.67121	3.73222	5.65149	0.344534	0.281973	0.409845
FAXDC2	ENSG00000170271.6	15.9115	5.12585	4.04751	4.15597	0.3428	0.277094	0.283702
SORL1	ENSG00000137642.8	12.6956	4.02045	4.69277	2.95168	0.342572	0.393521	0.261578
MEI1	ENSG00000167077.8	18.0604	5.8301	8.293	5.69085	0.341054	0.47375	0.333551
PARP14	ENSG00000173193.9	24.4997	8.02307	5.63132	5.50194	0.340927	0.245256	0.240081
BTG3	ENSG00000154640.10	51.5294	17.214	17.6345	17.9384	0.340461	0.348544	0.354384
CXADR	ENSG00000154639.14	30.8551	10.1358	8.71095	13.9083	0.339205	0.293762	0.459521
LY6H	ENSG00000176956.8	5.6696	1.56896	2.37571	2.55025	0.335347	0.46611	0.494401
CDH22	ENSG00000149654.5	3.89404	0.962769	0.850564	0.598208	0.332898	0.307363	0.249931
SLC12A5	ENSG00000124140.8	4.75515	1.24803	1.05587	0.787115	0.332633	0.296066	0.244925
GPR161	ENSG00000143147.10	10.8515	3.24489	3.05763	4.12448	0.329903	0.313406	0.40739
NCOA3	ENSG00000124151.14	121.607	39.732	43.3348	37.6556	0.329482	0.358987	0.312477
TLX1	ENSG00000107807.8	10.5467	3.13791	2.81566	3.80177	0.329322	0.30015	0.389417
GLRB	ENSG00000109738.6	25.7494	8.12113	9.64217	10.0987	0.328431	0.386377	0.403768
FGD4	ENSG00000139132.10	13.6329	4.13634	4.61944	6.06866	0.328052	0.362235	0.464776
RAMP2-AS1	ENSG00000197291.4	4.84659	1.24803	1.60581	1.35384	0.326943	0.393859	0.346733
CDH23	ENSG00000107736.15	18.9063	5.83901	5.99794	6.7141	0.326647	0.334837	0.37174
PLTP	ENSG00000100979.10	228.224	74.0708	87.4541	97.8148	0.326029	0.384542	0.42984
PCOLCE2	ENSG00000163710.3	16.7573	5.09019	4.55345	6.36777	0.323932	0.292829	0.397962
UCHL1	ENSG00000154277.8	111.327	35.6848	54.9934	45.4402	0.323579	0.496244	0.410815
CARF	ENSG00000138380.13	4.11503	0.989512	1.20252	1.35384	0.322752	0.368908	0.401696
LINC00936	ENSG00000271614.1	4.09979	0.980598	1.51048	1.25938	0.321884	0.437082	0.382492
ADCK3	ENSG00000163050.12	40.0987	12.4893	16.1681	15.152	0.319943	0.410556	0.385529
PCDHGA3	ENSG00000254245.1	21.6496	6.54326	5.42601	7.57205	0.317985	0.267544	0.364433
NEK7	ENSG00000151414.10	83.4666	26.1909	23.4418	26.3211	0.317875	0.285135	0.319426
PDZRN4	ENSG00000165966.10	67.357	21.065	21.5501	23.3616	0.317801	0.324949	0.351645
C20orf201	ENSG00000171695.6	3.2082	0.677504	0.879894	1.10196	0.31754	0.372119	0.432005
PANX2	ENSG00000073150.9	7.21655	1.92554	1.46649	1.76314	0.314329	0.254841	0.293284
CSAD	ENSG00000139631.14	18.4567	5.45569	7.08314	7.02894	0.314174	0.400025	0.397166
MANSC1	ENSG00000111261.9	7.76522	2.09491	2.779	4.03003	0.313956	0.396722	0.548084
PRKAG2-AS1	ENSG00000239911.1	4.6637	1.1054	0.997213	1.41681	0.310901	0.289949	0.371208
WBSCR17	ENSG00000185274.7	6.77456	1.74725	1.9651	1.60572	0.308919	0.338865	0.289463
ATP1B2	ENSG00000129244.4	7.65853	1.99685	2.72034	3.58925	0.306042	0.39472	0.501223
DRAM1	ENSG00000136048.9	11.1258	3.03985	2.61035	2.63684	0.304482	0.267538	0.269816
KCNT2	ENSG00000162687.12	17.0621	4.84059	3.58557	6.25757	0.304097	0.232635	0.38478
B3GNT5	ENSG00000176597.7	20.156	5.77661	5.21337	5.91124	0.303863	0.276596	0.310381
RTN4RL1	ENSG00000185924.6	9.26644	2.42475	2.93298	3.74667	0.299469	0.351508	0.434823
KIAA0319	ENSG00000137261.9	14.0826	3.85107	4.32614	4.46295	0.298375	0.330953	0.340334
CREBRF	ENSG00000164463.8	25.818	7.34557	6.59187	7.39102	0.298106	0.269468	0.299833
GLI3	ENSG00000106571.8	4.63322	1.02517	1.60581	1.22003	0.297118	0.410231	0.335078
SOCS2-AS1	ENSG00000246985.3	4.26744	0.900367	0.931221	0.881569	0.293736	0.300207	0.289793
WDR86	ENSG00000187260.11	5.35716	1.21238	1.23185	1.16493	0.292356	0.295681	0.284256
CNTNAP2	ENSG00000174469.13	2.27851	0.312008	0.117319	0.0944539	0.292246	0.222176	0.213947
CAMK1D	ENSG00000183049.8	12.589	3.24489	4.09884	4.27404	0.286111	0.351353	0.364738
PAX2	ENSG00000075891.17	8.34437	2.0236	2.16307	3.10911	0.285334	0.301104	0.408068
MKRN9P	ENSG00000258128.2	61.9998	17.1337	9.6935	13.9319	0.28214	0.163096	0.230912
NELL2	ENSG00000184613.6	110.603	30.6036	26.6901	68.0068	0.279953	0.244729	0.616606
ABCG1	ENSG00000160179.14	8.83208	2.09491	1.29051	1.85759	0.278064	0.191866	0.252633
CHRNA4	ENSG00000101204.11	13.6863	3.38752	3.0723	2.58174	0.274034	0.251813	0.217234
EEF1A2	ENSG00000101210.6	515.232	139.619	119.922	141.901	0.27169	0.233497	0.276114
ZNF334	ENSG00000198185.7	11.1868	2.67436	2.57369	3.30589	0.271619	0.263005	0.325657
ZDHHC23	ENSG00000184307.9	7.4604	1.63136	1.69379	1.54275	0.267745	0.275589	0.256613
ATP2B1	ENSG00000070961.10	205.371	54.5123	56.2399	67.4243	0.267218	0.275609	0.329937
GRID1	ENSG00000182771.13	21.9316	5.47352	5.45534	5.19496	0.266299	0.265489	0.253881
FSCN1	ENSG00000075618.13	89.2505	23.2758	21.1248	21.1577	0.26491	0.240943	0.24131
EMILIN3	ENSG00000183798.4	10.882	2.49607	2.19973	3.21143	0.263229	0.237194	0.32608
ITGA1	ENSG00000213949.4	45.6692	11.4552	6.70919	7.32017	0.258942	0.156147	0.169381
SYCP2	ENSG00000196074.8	36.3952	9.0215	8.43231	12.8457	0.258069	0.2421	0.36172
GNAS-AS1	ENSG00000235590.3	2.01941	0.142632	0.205309	0.157423	0.255072	0.279949	0.260943
SCN4B	ENSG00000177098.4	8.17672	1.71159	1.61314	2.26689	0.254888	0.243541	0.318887
RAMP2	ENSG00000131477.6	9.24358	1.97902	2.94764	3.46331	0.254426	0.353837	0.406761
RP11-91K9.1	ENSG00000231574.1	2.14134	0.142632	0.146649	0.125938	0.243298	0.244818	0.236978
DPY19L2	ENSG00000177990.7	10.4781	2.15731	2.39771	3.06188	0.242056	0.263954	0.324453
PROCR	ENSG00000101000.4	8.35199	1.62244	1.18786	1.60572	0.23977	0.190675	0.23788
MIAT	ENSG00000225783.2	3.1701	0.356581	0.527936	0.27549	0.233395	0.280084	0.2113
TBC1D9	ENSG00000109436.7	41.9047	9.36025	7.51576	7.63502	0.232527	0.18903	0.191842
SOCS2	ENSG00000120833.9	35.8389	7.9161	6.42322	6.32054	0.2316	0.190518	0.187693
CSTF2T	ENSG00000177613.7	6.87363	1.17672	1.6718	1.13345	0.227394	0.294536	0.221525
GRAMD3	ENSG00000155324.5	10.76	2.0236	2.34638	2.64471	0.22412	0.252786	0.27928
SEMA3A	ENSG00000075213.6	114.619	24.1495	29.4178	45.086	0.214122	0.259886	0.39599
DACH2	ENSG00000126733.16	13.3434	2.46041	2.1704	1.24364	0.21385	0.192901	0.125955
MTUS1	ENSG00000129422.9	5.54767	0.775564	1.18786	0.779244	0.210918	0.279092	0.211527
ARRDC4	ENSG00000140450.7	143.043	28.0005	59.0775	52.1936	0.19855	0.41505	0.367093
PIANP	ENSG00000139200.9	22.1602	3.99371	3.42425	5.57278	0.198308	0.173178	0.267993
MBNL3	ENSG00000076770.10	6.93459	0.962769	0.637923	0.842214	0.196752	0.153058	0.180536
GPR98	ENSG00000164199.11	14.1359	2.34452	4.10617	3.52628	0.194352	0.314717	0.275096
HS6ST2	ENSG00000171004.13	24.111	3.88673	5.54333	3.80964	0.178242	0.245554	0.17511
MUC3A	ENSG00000169894.13	7.96335	0.980598	0.557266	1.00751	0.174942	0.124923	0.178122
PCDH9	ENSG00000184226.10	461.417	75.9072	109.869	89.314	0.165413	0.238938	0.194438
UNC5C	ENSG00000182168.10	3.28441	0.106974	0.527936	0.535239	0.160388	0.271624	0.273554
THSD7A	ENSG00000005108.11	4.176	0.249607	1.02654	1.19642	0.16031	0.326464	0.362792
FLRT3	ENSG00000125848.9	16.5516	2.20189	0.791904	0.8186	0.158454	0.0757645	0.0773301
AGTR1	ENSG00000144891.13	11.1792	1.34609	1.95043	1.75527	0.158067	0.209812	0.193102
EPHA3	ENSG00000044524.6	8.83208	0.94494	4.50212	2.99104	0.154836	0.536014	0.37409
PPP1R1C	ENSG00000150722.6	9.92942	1.1054	1.02654	0.503754	0.15393	0.146369	0.0962425
SAMD5	ENSG00000203727.3	66.313	9.16413	6.65786	11.1692	0.144645	0.107133	0.174654
ZPLD1	ENSG00000170044.4	28.4699	3.53015	19.0937	7.74522	0.139115	0.676346	0.284613
LHX9	ENSG00000143355.11	5.09045	0.17829	1.58381	0.535239	0.12133	0.372745	0.18518
DSCR8	ENSG00000198054.7	6.69074	0.365495	0.271301	0.346331	0.120363	0.107263	0.117697
IFITM3	ENSG00000142089.11	57.0161	6.37388	2.31705	1.92843	0.119512	0.0489785	0.0422218
JAG1	ENSG00000101384.7	10.882	0.855794	2.05309	0.976023	0.119118	0.22431	0.129681
ME3	ENSG00000151376.12	3.8788	0	0	0.976023	0.114187	0.114187	0.337084
SLC38A4	ENSG00000139209.11	73.1942	7.80912	14.1003	22.4249	0.112751	0.19812	0.311082
PKIA	ENSG00000171033.8	6.73646	0.27635	0.205309	0.0314846	0.107283	0.097466	0.0734454
CRABP1	ENSG00000166426.7	28.729	2.60304	3.57823	3.17995	0.106163	0.139527	0.1259
MAP2	ENSG00000078018.15	41.6533	3.81542	1.1292	1.6923	0.102374	0.0386494	0.0520078
DNALI1	ENSG00000163879.9	8.8397	0.427897	0.586596	0.755631	0.0993498	0.116342	0.13444
ACHE	ENSG00000087085.9	18.5405	1.38175	2.1704	1.73165	0.0988288	0.140249	0.117206
CFH	ENSG00000000971.11	162.407	14.9942	16.7766	37.7894	0.0951111	0.106052	0.235039
NCAM2	ENSG00000154654.10	16.262	1.06083	1.64247	1.03899	0.0931171	0.127817	0.0918144
CYSLTR2	ENSG00000152207.3	12.7109	0.677504	1.36384	0.519496	0.0891314	0.141083	0.077171
LRRTM3	ENSG00000198739.6	11.7202	0.320923	0.674585	1.16493	0.0671774	0.0961182	0.136244
ZFHX4	ENSG00000091656.11	12.6728	0.383325	0.263968	2.23541	0.0670568	0.057996	0.207656
MEIS1	ENSG00000143995.15	53.1982	3.05768	6.74585	8.2411	0.0662533	0.134937	0.162782
OTOGL	ENSG00000165899.6	35.6255	1.7829	3.50491	1.32235	0.0631937	0.110861	0.0504451
IFITM2	ENSG00000185201.12	22.7165	0.873623	0.601261	0.511625	0.0591658	0.0474344	0.0435735
HAPLN1	ENSG00000145681.6	33.4308	1.48873	5.03739	4.62824	0.0586112	0.163196	0.151138
ETV1	ENSG00000006468.9	97.1833	5.16151	7.39111	6.28905	0.0579578	0.0807825	0.0695006
ABI3BP	ENSG00000154175.12	43.0783	1.99685	2.31705	2.0465	0.0572958	0.0646435	0.0584351
PAG1	ENSG00000076641.4	222.189	11.2858	8.62296	11.1377	0.0529249	0.0409673	0.0522598
BCL11A	ENSG00000119866.16	14.5626	0.240692	0.439947	0.566723	0.0491741	0.0624025	0.0708191
TXNIP	ENSG00000117289.7	96.3603	2.46041	12.7658	10.3821	0.0305637	0.136958	0.112348
LIN7A	ENSG00000111052.3	71.1215	1.06974	2.74967	3.43182	0.0219172	0.0453728	0.0548973
DACH1	ENSG00000165659.12	57.1304	0.704247	2.28772	2.10947	0.0208961	0.0483725	0.0452794
DDX3Y	ENSG00000067048.12	76.8825	0.784478	0.263968	0	0.0165991	0.00987262	0.00646141
EDIL3	ENSG00000164176.8	256.29	3.53015	15.1268	19.3001	0.0156943	0.0608545	0.077106
RPS4Y1	ENSG00000129824.11	185.215	2.06817	0.586596	0.346331	0.0138286	0.00585089	0.00455716
OSTN	ENSG00000188729.2	105.878	0.668589	0.0879894	0.125938	0.0109852	0.00552735	0.00588408
CDH10	ENSG00000040731.6	82.0568	0.356581	1.28318	3.17208	0.0103757	0.0215994	0.0444794
