# Supplementary material for: Deep analysis of acquired resistance to FGFR1 inhibitor identifies MET and AKT activation and an expansion of AKT1 mutant cells
Source: Oncotarget. 2018 Jul 31;9(59):31549–58. doi: 10.18632/oncotarget.25862 (PMC6101141; doi:10.18632/oncotarget.25862)
Supplement: Supplementary file 3 [file oncotarget-09-31549-s003.xlsx]

## Sheet: Sheet1
Supplementary Table 6: Overview of the coding and nonsynonymous SNVs, found in at least 10% of reads, in at least one of the DMS114-R cells, compared with the DMS114-P.
CHROM.	POSITION	REF	ALT	EFFECT	GENE NAME	HGVS.p	AMINOACID CHANGE	DMS114-R (ref, alt)	DMS114-P (ref, alt)
3	113003208	C	T	High	BOC	c.2683C>T	p.Arg895*	137,15	169,0
14	74162609	TC	T	High	DNAL1	c.539delC	p.Pro141fs	23,3	33,0
12	20903654	C	A	High	SLCO1C1	c.1844C>A	p.Ser615*	139,14	165,0
2	29456522	T	C	Moderate	ALK	c.2396A>G	p.Asn799Ser	85,9	92,0
1	104297153	C	G	Moderate	AMY1C	c.911C>G	p.Ser304Cys	46,5	41,0
16	89350567	A	C	Moderate	ANKRD11	c.2383T>G	p.Phe795Val	16,3	19,0
5	94030818	G	T	Moderate	ANKRD32	c.2978G>T	p.Cys993Phe	116,15	130,5
19	1465322	T	G	Moderate	APC2	c.2022T>G	p.Asn674Lys	30,3	53,0
11	8959488	A	G	Moderate	ASCL3	c.221T>C	p.Phe74Ser	31,3	30,0
7	150935559	T	G	Moderate	CHPF2	c.2111T>G	p.Val704Gly	84,15	95,5
16	74452141	A	G	Moderate	CLEC18B	c.272T>C	p.Ile91Thr	40,4	34,1
16	74452114	A	G	Moderate	CLEC18B	c.299T>C	p.Leu100Pro	49,5	52,1
16	74451970	G	C	Moderate	CLEC18B	c.443C>G	p.Thr148Ser	37,4	48,1
3	137786381	T	C	Moderate	DZIP1L	c.1994A>G	p.Gln665Arg	16,6	37,1
6	65301738	G	A	Moderate	EYS	c.4022C>T	p.Ser1341Phe	242,58	193,0
11	92577689	T	A	Moderate	FAT3	c.11156T>A	p.Ile3719Asn	117,21	173,0
6	26021103	G	A	Moderate	HIST1H3A	c.386G>A	p.Arg129His	117,17	106,0
6	29911970	G	A	Moderate	HLA-A	c.691G>A	p.Gly231Ser	75,11	79,1
1	152188769	C	T	Moderate	HRNR	c.5336G>A	p.Ser1779Asn	36,6	15,2
11	118345001	C	T	Moderate	KMT2A	c.3226C>T	p.Leu1076Phe	143,33	90,0
X	153141281	G	C	Moderate	L1CAM	c.11C>G	p.Ala4Gly	11,4	12,0
15	43621011	C	A	Moderate	LCMT2	c.1677G>T	p.Leu559Phe	109,13	114,0
19	54721090	A	G	Moderate	LILRA6;LILRB3	c.1819T>C	p.Ser607Pro	43,5	63,0
1	99753587	G	C	Moderate	LPPR4	c.289G>C	p.Val97Leu	150,6	137,0
11	65325325	CCAG	C	Moderate	LTBP3	c.103_105delCTG	p.Leu35del	21,4	17,0
8	143833856	C	T	Moderate	LYPD2	c.14G>A	p.Arg5Gln	55,22	73,2
8	143833850	G	A	Moderate	LYPD2	c.20C>T	p.Ala7Val	56,21	71,2
8	145735050-1	GC	TT	Moderate	MFSD3	c.334G>T	p.Ala112Phe	42,8	87,0
7	100645834	A	G	Moderate	MUC12	c.12419A>G	p.His4140Arg	28,4	32,1
20	30539754	G	A	Moderate	PDRG1	c.11C>T	p.Pro4Leu	26,3	74,0
1	2343926	C	A	Moderate	PEX10	c.16G>T	p.Ala6Ser	15,3	29,0
9	19126168	A	G	Moderate	PLIN2	c.170T>C	p.Ile57Thr	18,16	40,1
2	130832638	C	T	Moderate	POTEF	c.2407G>A	p.Val803Ile	21,3	17,1
18	48399-98	GC	AA	Moderate	RP11-683L23.1	c.326G>T	p.Gly75Val	17,7	13,0
18	48387	G	A	Moderate	RP11-683L23.1	c.338C>T	p.Thr79Met	16,6	12,0
11	118023385	G	A	Moderate	SCN4B	c.4C>T	p.Pro2Ser	23,3	26,0
X	30870930	G	T	Moderate	TAB3	c.1675C>A	p.Leu559Ile	30,3	63,0
5	178359192	C	G	Moderate	ZFP2	c.878C>G	p.Thr293Ser	83,39	136,3
3	122259601	C	G	Moderate	PARP9	c.1588G>C	p.Ala530Pro	174,39
17	78073453	G	T	Moderate	CCDC40	c.3308G>T	p.Arg1103Leu	89,17
3	13670780	C	T	Moderate	FBLN2	c.2830C>T	p.Arg944Trp	24,4
X	27998838	T	A	Moderate	DCAF8L1	c.614A>T	p.Asn205Ile	116,23
1	146747907	G	T	Moderate	CHD1L	c.1525G>T	p.Asp509Tyr	100,18
9	116854230	G	T	Moderate	KIF12	c.1453C>A	p.Gln485Lys	19,3
6	66044927	T	C	Moderate	EYS	c.1712A>G	p.Gln571Arg	30,15
7	73013927	C	A	Moderate	MLXIPL	c.1000G>T	p.Gly334Trp	31,4
11	64508439	G	C	Moderate	RASGRP2	c.352C>G	p.Leu118Val	98,10
11	101829068	C	A	Moderate	KIAA1377	c.676C>A	p.Leu226Ile	24,8
5	54586100	T	G	Moderate	DHX29	c.853A>C	p.Lys285Gln	17,3
19	1009555	C	G	Moderate	GRIN3B	c.3086C>G	p.Pro1029Arg	18,3
3	48462676	G	T	Moderate	PLXNB1	c.1771C>A	p.Pro591Thr	30,4
16	68269925	GGGC	G	Moderate	ESRP2	c.21_23delGCC	p.Pro8del	24,7
14	19553451	C	T	Moderate	POTEG	c.35C>T	p.Ser12Phe	39,5
15	43430800	C	A	Moderate	TMEM62	c.459C>A	p.Ser153Arg	29,4
8	32617865	C	A	Moderate	NRG1	c.1428C>A	p.Ser476Arg	25,3
11	9495316	T	TTCTGTAGGA	Moderate	ZNF143	c.206-5_209dupTGTAGGATC	p.Ser70_Leu71insValGlySer	35,6
