# Supplementary material for: Deep analysis of acquired resistance to FGFR1 inhibitor identifies MET and AKT activation and an expansion of AKT1 mutant cells
Source: Oncotarget. 2018 Jul 31;9(59):31549–58. doi: 10.18632/oncotarget.25862 (PMC6101141; doi:10.18632/oncotarget.25862)
Supplement: Supplementary file 4 [file oncotarget-09-31549-s004.xlsx]

## Sheet: Sheet1
Supplementary Table 7: List of the 5,000 genes with the most variable methylation values at CpG sites
	DMS114-P	PR1	PR3	PR4	CHR	UCSC RefGene	UCSC RefGene Group	UCSC CpG Islands	Relation to UCSC CpG Island
cg06646165	0.798336	0.350115	0.305178	0.421478	9	37226	5'UTR
cg23022408	0.670805	0.150689	0.386379	0.352354	9	37226	5'UTR
cg01915976	0.32738	0.214058	0.648815	0.522272	9	37226	5'UTR
cg03106056	0.215723	0.654008	0.306113	0.309914	2	38047	TSS1500	chr2:217236025-217237129	S_Shore
cg02042823	0.601828	0.147413	0.482754	0.44963	16	A2BP1;A2BP1	5'UTR;5'UTR
cg21386674	0.269387	0.714493	0.314865	0.53316	12	A2MP1	TSS200
cg14546955	0.89558	0.410322	0.700481	0.745832	11	AASDHPPT	Body
cg19292625	0.782668	0.33161	0.604943	0.708645	11	AASDHPPT	Body	chr11:105948097-105948830	S_Shelf
cg09688422	0.88305	0.427845	0.662745	0.774071	11	AASDHPPT	Body
cg18380260	0.737902	0.327089	0.659993	0.717528	11	AASDHPPT;KBTBD3;KBTBD3	TSS1500;5'UTR;5'UTR	chr11:105948097-105948830	N_Shore
cg11179454	0.326839	0.642176	0.907028	0.73766	17	ABCA10	5'UTR
cg10152497	0.307215	0.576554	0.703707	0.707886	17	ABCA10	5'UTR
cg26843807	0.351496	0.779043	0.884673	0.847887	2	ABCA12;ABCA12	Body;Body
cg23114403	0.298316	0.690899	0.726086	0.68211	2	ABCA12;ABCA12;ABCA12	1stExon;5'UTR;Body
cg04971495	0.717576	0.325187	0.312425	0.31472	7	ABCA13	Body
cg06409153	0.706037	0.223751	0.152552	0.210282	17	ABCA5	TSS1500	chr17:67322709-67323837	S_Shore
cg10187674	0.612501	0.153042	0.136754	0.154061	17	ABCA5	TSS1500	chr17:67322709-67323837	S_Shore
cg24922968	0.785254	0.299569	0.221782	0.323072	17	ABCA9	Body
cg04099454	0.147646	0.525993	0.651171	0.553709	7	ABCB1	5'UTR	chr7:87256958-87258444	N_Shelf
cg24138422	0.349176	0.692007	0.777457	0.801559	7	ABCB1	Body
cg01123829	0.294757	0.714755	0.511979	0.694074	7	ABCB1	5'UTR
cg21643191	0.38994	0.663667	0.243257	0.569805	7	ABCB5;ABCB5;ABCB5;ABCB5	Body;TSS1500;TSS1500;TSS1500
cg00223958	0.747351	0.219621	0.482923	0.448387	2	ABCG8	Body
cg21532061	0.703915	0.2202	0.476135	0.372995	2	ABCG8	Body
cg04528771	0.519125	0.189162	0.811374	0.815	17	ABHD15	Body	chr17:27893086-27896078	Island
cg23112192	0.403997	0.0966263	0.632129	0.539956	17	ABHD15	1stExon	chr17:27893086-27896078	Island
cg08872363	0.235976	0.601091	0.210601	0.522884	3	ABI3BP	Body
cg08072952	0.730761	0.0823103	0.468827	0.451648	10	ABLIM1;ABLIM1;ABLIM1;ABLIM1	TSS1500;Body;Body;Body
cg11936643	0.746439	0.0982188	0.457316	0.427889	10	ABLIM1;ABLIM1;ABLIM1;ABLIM1	Body;Body;5'UTR;Body
cg00454770	0.764498	0.13792	0.585914	0.509356	10	ABLIM1;ABLIM1;ABLIM1;ABLIM1	Body;Body;TSS1500;Body
cg16721977	0.643633	0.0514039	0.413775	0.26596	10	ABLIM1;ABLIM1;ABLIM1;ABLIM1	Body;Body;Body;TSS200
cg17662387	0.562088	0.0553777	0.432872	0.252095	10	ABLIM1;ABLIM1;ABLIM1;ABLIM1	Body;Body;Body;TSS200
cg10078639	0.757827	0.0248911	0.410828	0.34524	10	ABLIM1;ABLIM1;ABLIM1;ABLIM1;ABLIM1	Body;1stExon;Body;5'UTR;Body
cg27008230	0.667571	0.0110364	0.486788	0.364431	10	ABLIM1;ABLIM1;ABLIM1;ABLIM1;ABLIM1	Body;1stExon;Body;5'UTR;Body
cg23661183	0.732175	0.0595694	0.464808	0.454511	10	ABLIM1;ABLIM1;ABLIM1;ABLIM1;ABLIM1	Body;1stExon;Body;5'UTR;Body
cg01449818	0.613596	0.0646546	0.419976	0.376228	10	ABLIM1;ABLIM1;ABLIM1;ABLIM1;ABLIM1	Body;1stExon;Body;5'UTR;Body
cg26182487	0.568691	0.0892461	0.0831542	0.110104	5	ABLIM3	5'UTR	chr5:148520992-148521467	Island
cg11657970	0.546798	0.00723557	0.0101147	0.00980738	5	ABLIM3;ABLIM3	5'UTR;1stExon	chr5:148520992-148521467	Island
cg25821963	0.541281	0.0674995	0.106796	0.0738758	5	ABLIM3;ABLIM3	5'UTR;1stExon	chr5:148520992-148521467	Island
cg17259656	0.501536	0.0983549	0.100373	0.0878958	5	ABLIM3;ABLIM3	5'UTR;1stExon	chr5:148520992-148521467	Island
cg23084385	0.641386	0.154676	0.283586	0.213717	5	ABLIM3;ABLIM3;ABLIM3;ABLIM3;ABLIM3;ABLIM3;ABLIM3;ABLIM3	5'UTR;5'UTR;5'UTR;1stExon;1stExon;1stExon;TSS1500;5'UTR	chr5:148520992-148521467	Island
cg06967753	0.423821	0.0221305	0.0151344	0.0207332	5	ABLIM3;ABLIM3;ABLIM3;ABLIM3;ABLIM3;ABLIM3;ABLIM3;ABLIM3	5'UTR;5'UTR;5'UTR;1stExon;1stExon;1stExon;TSS1500;5'UTR	chr5:148520992-148521467	Island
cg26245206	0.770843	0.0788067	0.010307	0.0648464	11	ABTB2	Body	chr11:34195989-34196256	Island
cg15112369	0.703378	0.0927437	0.0650616	0.124965	11	ABTB2	Body	chr11:34195989-34196256	N_Shore
cg12538681	0.613743	0.0777687	0.0822144	0.0780614	11	ABTB2	Body	chr11:34195989-34196256	Island
cg07235607	0.607285	0.117215	0.0789436	0.104801	11	ABTB2	Body	chr11:34195989-34196256	Island
cg13292777	0.713513	0.272466	0.356673	0.309719	11	ABTB2	Body	chr11:34195989-34196256	Island
cg08224212	0.471728	0.0981778	0.0976865	0.0849121	11	ABTB2	Body	chr11:34195989-34196256	Island
cg25516881	0.303387	0.840216	0.67791	0.74058	2	ACADL	Body
cg01812328	0.19785	0.556562	0.392695	0.622343	2	ACADL	TSS1500	chr2:211089413-211090176	S_Shore
cg18385299	0.338828	0.305189	0.731272	0.670925	1	ACBD3	Body	chr1:226374035-226374760	N_Shore
cg16206125	0.734725	0.241432	0.391387	0.304307	2	ACOXL;ACOXL;ACOXL	5'UTR;5'UTR;5'UTR	chr2:111489977-111490884	Island
cg23325384	0.833415	0.384799	0.721246	0.731231	2	ACSL3;ACSL3	TSS1500;TSS1500	chr2:223725558-223726423	N_Shore
cg18545424	0.486709	0.0852425	0.083209	0.077068	12	ACSS3	Body
cg24104241	0.603302	0.462948	0.222627	0.19628	1	ACTA1	Body	chr1:229567206-229570684	Island
cg02639123	0.471437	0.0846831	0.488968	0.390762	7	ACTR3C;LRRC61;LRRC61	TSS200;5'UTR;5'UTR	chr7:150019950-150020752	S_Shore
cg07909418	0.324039	0.830513	0.674554	0.816058	2	ACVR1C;ACVR1C;ACVR1C	Body;Body;Body	chr2:158484858-158485695	N_Shelf
cg01704939	0.371374	0.631686	0.804467	0.820253	2	ACVR2A;ACVR2A;ACVR2A	Body;Body;Body
cg18307912	0.553915	0.169847	0.788707	0.634465	17	ADAM11	Body	chr17:42856596-42856847	Island
cg26259151	0.296726	0.763711	0.645161	0.75997	8	ADAM2;ADAM2;ADAM2	Body;Body;Body
cg17969683	0.312623	0.55718	0.751185	0.667261	8	ADAM28;ADAM28	TSS200;TSS200
cg26917730	0.47606	0.068904	0.512745	0.351065	8	ADAM28;ADAM28;ADAM28;ADAM28;ADAM28;LOC101929294	Body;Body;Body;Body;Body;Body
cg21878650	0.365585	0.895321	0.80409	0.796331	5	ADAMTS6	Body
cg12899034	0.450519	0.869731	0.892593	0.865769	5	ADAMTS6	Body
cg14640984	0.0546995	0.616952	0.266216	0.439913	3	ADAMTS9;ADAMTS9-AS2	Body;Body	chr3:64671087-64673957	N_Shore
cg22994198	0.644925	0.31092	0.559442	0.782617	19	ADAMTSL5	Body	chr19:1510493-1510725	N_Shore
cg08471319	0.380462	0.745329	0.862796	0.821724	2	ADCY3	1stExon	chr2:25142472-25143689	N_Shore
cg25661931	0.506799	0.895219	0.970847	0.970315	3	ADCY5	1stExon	chr3:123166218-123168567	Island
cg05366453	0.797103	0.357545	0.884961	0.837297	10	ADD3;ADD3;ADD3	5'UTR;5'UTR;5'UTR
cg04551846	0.805611	0.339779	0.561568	0.490618	6	ADGRB3	Body
cg01341616	0.513429	0.175321	0.0609776	0.088324	4	ADGRL3	Body
cg27562174	0.370095	0.632096	0.843076	0.561611	4	ADH4;ADH4;ADH4;ADH4;ADH4;ADH4;LOC100507053	5'UTR;5'UTR;1stExon;1stExon;1stExon;5'UTR;Body
cg04293085	0.652186	0.496243	0.119996	0.326109	20	ADRA1D	Body	chr20:4202148-4202765	Island
cg11187796	0.150126	0.193	0.4917	0.572544	4	ADRA2C	TSS1500	chr4:3767072-3769789	Island
cg16223863	0.651598	0.235375	0.286466	0.230586	8	ADRB3	1stExon	chr8:37822486-37824008	Island
cg21940220	0.146227	0.5241	0.493458	0.552479	17	AFMID;TK1;AFMID;AFMID	Body;TSS1500;Body;Body	chr17:76183077-76183449	S_Shore
cg02387745	0.762008	0.223973	0.199302	0.210884	4	AFP	Body
cg21887193	0.407323	0.927506	0.910413	0.879518	7	AGAP3;AGAP3	Body;Body	chr7:150783480-150785040	S_Shore
cg10256459	0.575115	0.186542	0.136167	0.277713	15	AGBL1	5'UTR
cg18489038	0.43661	0.707014	0.829882	0.844906	1	AGBL4	Body
cg13524797	0.206375	0.673887	0.689769	0.652155	4	AGPAT9	TSS1500	chr4:84457115-84457860	N_Shore
cg06949933	0.286607	0.650389	0.739722	0.789445	2	AHSA2	5'UTR	chr2:61404048-61405361	S_Shore
cg03087610	0.298246	0.803777	0.354195	0.697226	10	AIFM2	5'UTR	chr10:71892092-71892802	Island
cg20241658	0.293224	0.838971	0.484381	0.718554	10	AIFM2	TSS200	chr10:71892092-71892802	Island
cg01322555	0.325281	0.8715	0.661197	0.802585	10	AIFM2	TSS200	chr10:71892092-71892802	Island
cg26699283	0.334705	0.851719	0.452715	0.714057	10	AIFM2	TSS200	chr10:71892092-71892802	Island
cg17446739	0.337724	0.882823	0.610349	0.745984	10	AIFM2	TSS200	chr10:71892092-71892802	Island
cg02100629	0.309761	0.721129	0.394786	0.635118	10	AIFM2	TSS200	chr10:71892092-71892802	Island
cg02308884	0.298828	0.684074	0.517589	0.717339	10	AIFM2	5'UTR	chr10:71892092-71892802	Island
cg01240734	0.162783	0.821337	0.354496	0.66393	10	AIFM2;AIFM2	5'UTR;1stExon	chr10:71892092-71892802	Island
cg25571149	0.781351	0.395348	0.580699	0.361257	4	AIMP1;AIMP1;AIMP1	Body;Body;Body
cg18054408	0.187114	0.546758	0.441921	0.711193	1	AK5;AK5	Body;Body
cg01987536	0.51628	0.0580517	0.139539	0.203672	14	AK7	Body	chr14:96890430-96890633	N_Shore
cg19964189	0.767978	0.175313	0.359248	0.211606	14	AKAP6	Body
cg27462744	0.161706	0.137461	0.534477	0.37199	14	AKAP6	Body
cg24644672	0.748054	0.308201	0.705085	0.312724	7	AKR1B15	TSS1500
cg12911204	0.435537	0.762035	0.893801	0.883069	1	AKT3;AKT3;AKT3	Body;Body;Body
cg21379113	0.420756	0.774765	0.804848	0.840909	1	AKT3;AKT3;AKT3	Body;Body;Body
cg09025274	0.302602	0.315774	0.648636	0.663911	3	ALCAM	Body
cg07555311	0.237894	0.501348	0.753453	0.764707	9	ALDH1A1;ALDH1A1	1stExon;5'UTR
cg11022432	0.573085	0.226352	0.0654107	0.212859	3	ALDH1L1	TSS1500	chr3:125898662-125899568	S_Shore
cg07330230	0.502034	0.140877	0.0713627	0.125313	3	ALDH1L1	TSS1500	chr3:125898662-125899568	S_Shore
cg19435033	0.780706	0.492271	0.312015	0.350437	17	ALDH3A1;ALDH3A1;ALDH3A1	Body;Body;1stExon	chr17:19648139-19648492	Island
cg11401568	0.708505	0.444216	0.35025	0.23909	17	ALDH3A1;ALDH3A1;ALDH3A1	Body;Body;Body	chr17:19648139-19648492	Island
cg24234299	0.327056	0.406276	0.681693	0.688922	17	ALDH3A2;ALDH3A2	Body;Body	chr17:19551344-19552483	S_Shore
cg05858136	0.150914	0.447915	0.578218	0.579726	12	ALKBH2;ALKBH2;ALKBH2;ALKBH2;ALKBH2	Body;Body;Body;Body;Body	chr12:109531107-109531359	N_Shore
cg07166550	0.203495	0.166279	0.574297	0.203719	17	ALKBH5	Body	chr17:18086258-18088360	S_Shore
cg17445830	0.1552	0.54376	0.555041	0.613668	4	ALPK1;ALPK1	TSS200;TSS200
cg13916459	0.859562	0.369399	0.477723	0.381399	12	ALX1	TSS1500	chr12:85673878-85674700	N_Shore
cg03781931	0.777864	0.336376	0.36083	0.334561	12	ALX1	TSS1500	chr12:85673878-85674700	N_Shore
cg04245590	0.771827	0.321877	0.419366	0.330488	12	ALX1	TSS1500	chr12:85673878-85674700	N_Shore
cg14996220	0.803161	0.391061	0.457588	0.356234	12	ALX1	TSS1500	chr12:85673878-85674700	N_Shore
cg21416498	0.725343	0.669629	0.338523	0.370167	14	AMN	Body	chr14:103394397-103397070	Island
cg18342939	0.181904	0.745961	0.5441	0.659012	3	ANAPC13;ANAPC13;CEP63;CEP63;CEP63;ANAPC13	5'UTR;Body;TSS1500;TSS1500;TSS1500;Body	chr3:134204520-134205439	N_Shore
cg12292531	0.552018	0.106741	0.311603	0.22105	8	ANK1	Body	chr8:41685748-41686674	N_Shore
cg04807239	0.475064	0.865316	0.888541	0.804525	4	ANK2;ANK2;ANK2	Body;Body;Body
cg04155803	0.561951	0.145004	0.189583	0.128369	17	ANKFN1	Body
cg23964682	0.419298	0.94187	0.639216	0.799529	2	ANKMY1;ANKMY1	TSS200;TSS200	chr2:241496576-241497600	Island
cg13604246	0.455913	0.951961	0.586048	0.764763	2	ANKMY1;ANKMY1	TSS200;TSS200	chr2:241496576-241497600	Island
cg15766075	0.360982	0.818149	0.526979	0.648721	2	ANKMY1;ANKMY1	TSS200;TSS200	chr2:241496576-241497600	Island
cg22815707	0.328031	0.458849	0.74269	0.67296	18	ANKRD12;ANKRD12;ANKRD12	5'UTR;5'UTR;5'UTR	chr18:9136088-9137594	S_Shore
cg03505657	0.230511	0.626786	0.615977	0.612161	13	ANKRD26P3;ANKRD26P3	ExonBnd;Body
cg17332784	0.234529	0.630649	0.580989	0.650564	18	ANKRD30B	Body
cg24305861	0.46937	0.760179	0.886347	0.892909	12	ANKS1B	Body
cg26427165	0.334757	0.513949	0.710222	0.790189	12	ANKS1B;ANKS1B;ANKS1B	TSS1500;TSS1500;Body
cg23324101	0.329523	0.841608	0.790214	0.798243	19	ANO8	Body	chr19:17443965-17444633	Island
cg20042338	0.433203	0.913533	0.897309	0.893623	19	ANO8	Body	chr19:17443965-17444633	Island
cg12957817	0.785193	0.359401	0.773719	0.643604	2	ANTXR1;ANTXR1;ANTXR1	Body;Body;Body
cg25689838	0.312479	0.873637	0.840947	0.82871	4	ANXA3	Body
cg12225685	0.463147	0.885336	0.895944	0.862732	4	ANXA3	TSS1500	chr4:79472806-79473177	N_Shore
cg06964816	0.410793	0.792177	0.800608	0.832141	4	ANXA3	TSS200	chr4:79472806-79473177	N_Shore
cg26608305	0.125957	0.117079	0.630344	0.501948	11	AP2A2	TSS1500	chr11:925183-926083	Island
cg14663940	0.406312	0.784489	0.821106	0.804721	3	AP2M1;AP2M1	5'UTR;5'UTR	chr3:183892455-183893184	S_Shore
cg04917391	0.571971	0.0747902	0.0208997	0.048021	4	APBB2;APBB2;APBB2;APBB2;APBB2;APBB2;APBB2	Body;TSS200;TSS200;Body;TSS200;Body;TSS200	chr4:40858884-40859162	S_Shore
cg05020685	0.673183	0.144282	0.130501	0.259581	4	APBB2;APBB2;APBB2;APBB2;APBB2;APBB2;APBB2	Body;5'UTR;5'UTR;5'UTR;Body;5'UTR;Body	chr4:40858884-40859162	Island
cg23735712	0.464559	0.0322535	0.0249339	0.125789	4	APBB2;APBB2;APBB2;APBB2;APBB2;APBB2;APBB2	Body;5'UTR;5'UTR;5'UTR;Body;5'UTR;Body	chr4:40858884-40859162	Island
cg12455762	0.502857	0.0536971	0.0382323	0.0916693	4	APBB2;APBB2;APBB2;APBB2;APBB2;APBB2;APBB2;APBB2;APBB2;APBB2;APBB2	Body;5'UTR;5'UTR;5'UTR;1stExon;1stExon;5'UTR;Body;1stExon;Body;1stExon	chr4:40858884-40859162	Island
cg20600210	0.619505	0.913717	0.334854	0.376659	20	APCDD1L	TSS200	chr20:57089460-57090237	Island
cg07402669	0.734196	0.967693	0.478297	0.556417	20	APCDD1L	TSS200	chr20:57089460-57090237	Island
cg13778709	0.717406	0.915833	0.516482	0.486643	20	APCDD1L	TSS200	chr20:57089460-57090237	Island
cg02258964	0.324121	0.661274	0.675424	0.781374	2	APLF	Body
cg02051562	0.582329	1	0.954147	0.89159	1	APOBEC4;RGL1	3'UTR;5'UTR
cg04518186	0.622871	0.0672076	0.060182	0.0999014	11	AQP11	TSS1500	chr11:77300360-77301391	N_Shore
cg06061081	0.538258	0.0524614	0.0710003	0.0836079	11	AQP11	TSS1500	chr11:77300360-77301391	N_Shore
cg15336765	0.756307	0.225206	0.275862	0.412913	12	AQP5;AQP5	1stExon;5'UTR	chr12:50354839-50356163	Island
cg25661801	0.265028	0.734272	0.570457	0.711265	2	ARHGAP15	5'UTR
cg24982424	0.269641	0.459242	0.625109	0.714344	2	ARHGAP15	Body
cg22803467	0.340268	0.782342	0.82078	0.845392	6	ARHGAP18	Body
cg24474723	0.218382	0.400803	0.48246	0.67032	11	ARHGAP20;ARHGAP20;ARHGAP20;ARHGAP20	TSS1500;TSS1500;TSS1500;TSS1500	chr11:110581839-110583883	S_Shore
cg15611021	0.405889	0.8151	0.77076	0.872825	11	ARHGAP20;ARHGAP20;ARHGAP20;ARHGAP20;ARHGAP20	Body;Body;Body;Body;Body
cg23901444	0.465145	0.0471565	0.0196515	0.0528379	10	ARHGAP22;ARHGAP22	5'UTR;1stExon	chr10:49812852-49813352	Island
cg02394698	0.805086	0.431574	0.224033	0.487206	4	ARHGAP24	Body
cg22231909	0.886982	0.514421	0.367695	0.455918	4	ARHGAP24	Body
cg20603106	0.359138	0.754307	0.876001	0.88688	4	ARHGAP24;ARHGAP24	TSS200;Body
cg07209546	0.0540458	0.518316	0.0564037	0.07659	4	ARHGAP24;ARHGAP24	1stExon;5'UTR
cg05688618	0.423428	0.496913	0.859762	0.656661	4	ARHGAP24;ARHGAP24;ARHGAP24	Body;5'UTR;1stExon
cg24980579	0.184943	0.227862	0.589432	0.456748	4	ARHGAP24;ARHGAP24;ARHGAP24	TSS1500;Body;5'UTR
cg24798091	0.443855	0.756806	0.877172	0.884708	11	ARHGAP42	Body
cg10925082	0.387628	0.913472	0.787523	0.797493	12	ARHGDIB	TSS200
cg14925067	0.260322	0.683878	0.679878	0.775007	8	ARHGEF10	5'UTR	chr8:1779620-1779821	S_Shore
cg12065285	0.195009	0.505803	0.58742	0.648547	1	ARHGEF2;ARHGEF2;ARHGEF2	Body;Body;5'UTR	chr1:155947678-155948490	N_Shore
cg18080256	0.355439	0.708274	0.718175	0.762108	4	ARHGEF38;ARHGEF38	TSS1500;TSS1500
cg21920203	0.238217	0.266656	0.680353	0.47989	1	ARID4B;ARID4B;ARID4B	Body;Body;Body	chr1:235490338-235492160	N_Shore
cg18980410	0.276105	0.559818	0.753992	0.6315	10	ARID5B	Body
cg06795960	0.720705	0.158689	0.443466	0.381536	17	ARL4D	3'UTR	chr17:41476220-41476715	S_Shore
cg11482719	0.699312	0.74829	0.286199	0.497768	4	ARL9	5'UTR	chr4:57371582-57372022	S_Shore
cg07664553	0.768905	0.882519	0.430213	0.647812	4	ARL9	5'UTR	chr4:57371582-57372022	S_Shore
cg10971559	0.31546	0.879095	0.892379	0.924553	10	ARMC3	Body
cg05270617	0.386191	0.962395	0.963917	0.953958	10	ARMC3	Body
cg20534596	0.480773	0.0536982	0.0612093	0.0319575	10	ARMC4	5'UTR	chr10:28287447-28288057	Island
cg03682498	0.475618	0.886435	0.869617	0.924392	10	ARMC4;ARMC4;ARMC4	TSS200;Body;Body
cg17833742	0.394775	0.64512	0.830957	0.740233	16	ARMC5	TSS1500	chr16:31469982-31471302	N_Shore
cg07435237	0.147757	0.202061	0.595895	0.531443	16	ARMC5;ARMC5	TSS1500;TSS1500	chr16:31469982-31471302	N_Shore
cg03042477	0.232152	0.363266	0.725804	0.604747	16	ARMC5;ARMC5	Body;Body	chr16:31469982-31471302	S_Shore
cg15079206	0.177474	0.262362	0.668926	0.549579	16	ARMC5;ARMC5;ARMC5;ARMC5	TSS1500;TSS1500;TSS1500;TSS200	chr16:31469982-31471302	N_Shore
cg04299018	0.123541	0.205001	0.598706	0.499514	16	ARMC5;ARMC5;ARMC5;ARMC5	TSS1500;TSS1500;TSS1500;TSS200	chr16:31469982-31471302	N_Shore
cg18406471	0.145767	0.263248	0.622946	0.543712	16	ARMC5;ARMC5;ARMC5;ARMC5	TSS1500;TSS1500;TSS1500;TSS1500	chr16:31469982-31471302	N_Shore
cg19616352	0.20249	0.306597	0.688744	0.534129	16	ARMC5;ARMC5;ARMC5;ARMC5	TSS1500;TSS1500;TSS1500;TSS200	chr16:31469982-31471302	N_Shore
cg20750077	0.403394	0.582348	0.86503	0.786531	16	ARMC5;ARMC5;ARMC5;ARMC5	TSS1500;TSS1500;TSS1500;TSS1500	chr16:31469982-31471302	N_Shore
cg05777628	0.170919	0.256994	0.598455	0.524904	16	ARMC5;ARMC5;ARMC5;ARMC5	TSS1500;TSS1500;TSS1500;TSS200	chr16:31469982-31471302	N_Shore
cg19954427	0.382878	0.231995	0.740523	0.565488	3	ARPP21;ARPP21;ARPP21	5'UTR;5'UTR;5'UTR
cg26728709	0.223008	0.760292	0.427114	0.846916	4	ARSJ	3'UTR
cg23809103	0.354838	0.783739	0.654223	0.813716	7	ASB15	TSS1500
cg21365566	0.587524	0.848222	0.267158	0.606052	11	ASCL2	TSS200	chr11:2290104-2292932	Island
cg17971017	0.280154	0.660644	0.709365	0.654013	12	ASCL4	TSS200	chr12:108168986-108169570	N_Shore
cg07104895	0.461486	0.893976	0.819962	0.827866	17	ASPSCR1	Body	chr17:79935137-79936051	S_Shore
cg10062722	0.564049	0.232271	0.682545	0.598636	9	ASTN2	Body	chr9:119976797-119977010	N_Shore
cg12983884	0.521911	0.126546	0.521915	0.505523	9	ASTN2	Body
cg13455759	0.716013	0.301509	0.530024	0.336986	9	ASTN2;ASTN2;ASTN2	Body;Body;Body
cg08979077	0.208688	0.407427	0.628909	0.59969	19	ATF5;IL4I1;IL4I1;IL4I1;IL4I1;NUP62;NUP62;NUP62;NUP62;NUP62	TSS1500;Body;5'UTR;5'UTR;5'UTR;5'UTR;5'UTR;5'UTR;5'UTR;5'UTR	chr19:50432354-50433138	N_Shore
cg09709951	0.382693	0.593541	0.857259	0.702808	12	ATF7;ATF7	5'UTR;5'UTR	chr12:54019812-54020283	N_Shelf
cg18795320	0.468711	0.854623	0.874576	0.838556	12	ATF7IP;ATF7IP;ATF7IP;ATF7IP	5'UTR;5'UTR;5'UTR;Body
cg18583378	0.500659	0.0967307	0.145723	0.104398	7	ATG9B	Body	chr7:150715308-150716404	Island
cg15076145	0.8236	0.327867	0.203491	0.474432	4	ATOH1	TSS1500	chr4:94749495-94750998	N_Shore
cg15370208	0.771178	0.253966	0.368944	0.467674	5	ATP10B	5'UTR
cg19694349	0.205477	0.574149	0.637568	0.558398	19	ATP13A1	Body	chr19:19773991-19774767	N_Shore
cg18706808	0.205793	0.676955	0.672029	0.766947	3	ATP13A5	Body
cg04977222	0.275547	0.564787	0.657091	0.754599	3	ATP13A5	Body
cg20371167	0.417987	0.723057	0.806081	0.84821	3	ATP13A5-AS1;ATP13A5	TSS200;Body
cg01957918	0.077002	0.100994	0.481701	0.121378	21	ATP5J;ATP5J;ATP5J;ATP5J;GABPA;GABPA;ATP5J	5'UTR;5'UTR;5'UTR;5'UTR;TSS1500;TSS1500;Body	chr21:27106814-27108211	N_Shore
cg20934881	0.300152	0.810591	0.658227	0.751064	1	ATP8B2;ATP8B2	Body;Body	chr1:154300975-154301528	Island
cg18757242	0.215642	0.657192	0.370039	0.599559	1	ATP8B2;ATP8B2	Body;Body	chr1:154300975-154301528	Island
cg00939558	0.197377	0.60726	0.316973	0.540178	1	ATP8B2;ATP8B2	Body;Body	chr1:154300975-154301528	Island
cg02512524	0.234626	0.602351	0.550618	0.701513	12	ATXN7L3B;ATXN7L3B	1stExon;3'UTR	chr12:74931492-74931879	S_Shore
cg03752203	0.131576	0.361766	0.591744	0.701871	8	AZIN1;AZIN1	5'UTR;5'UTR	chr8:103875222-103877084	N_Shore
cg22877175	0.65207	0.134985	0.247183	0.124463	11	B3GNT6	5'UTR	chr11:76750692-76751778	N_Shore
cg05476483	0.551314	0.101181	0.133144	0.0894485	11	B3GNT6	Body	chr11:76750692-76751778	Island
cg24405700	0.547632	0.0648156	0.0976136	0.0718758	12	B4GALNT3	Body
cg15555400	0.881299	0.462637	0.893125	0.857896	6	BACH2;BACH2	5'UTR;5'UTR
cg19785559	0.899468	0.468409	0.856151	0.884873	6	BACH2;BACH2	5'UTR;5'UTR
cg10595054	0.815456	0.391092	0.778402	0.807526	6	BACH2;BACH2	5'UTR;5'UTR
cg23685597	0.339113	0.407253	0.824176	0.724288	8	BAI1	Body	chr8:143556714-143556997	Island
cg15827681	0.383134	0.173126	0.603513	0.537662	7	BAIAP2L1	Body	chr7:98030097-98030422	N_Shore
cg08684580	0.315559	0.122149	0.576234	0.406672	7	BAIAP2L1	Body	chr7:98030097-98030422	N_Shore
cg01116491	0.313032	0.763705	0.572167	0.792124	4	BANK1;BANK1	Body;Body	chr4:102711829-102712199	S_Shelf
cg14779735	0.294538	0.700314	0.608149	0.762562	4	BANK1;BANK1;BANK1	Body;Body;5'UTR
cg11966215	0.384006	0.722288	0.726147	0.83336	12	BBS10	TSS1500	chr12:76741909-76742286	S_Shore
cg15341071	0.139854	0.168352	0.450108	0.507513	12	BCAT1;BCAT1;BCAT1	Body;Body;Body	chr12:25101607-25102073	N_Shore
cg01038597	0.34876	0.757052	0.83839	0.819013	16	BCKDK;BCKDK	Body;Body	chr16:31119557-31120744	Island
cg12873919	0.317049	0.627604	0.739791	0.702529	20	BCL2L1;BCL2L1	Body;Body	chr20:30310503-30310707	N_Shore
cg18516195	0.648461	0.892666	0.407627	0.648509	14	BEGAIN;BEGAIN	Body;Body	chr14:101012840-101013117	Island
cg02502025	0.473727	0.681355	0.917366	0.898673	4	BEND4;BEND4	Body;Body	chr4:42152766-42154984	N_Shore
cg07251642	0.727367	0.105399	0.413157	0.390722	12	BHLHE41	3'UTR	chr12:26275049-26275878	N_Shore
cg16047471	0.659882	0.120149	0.328744	0.238043	12	BHLHE41	3'UTR	chr12:26275049-26275878	N_Shore
cg13515269	0.605816	0.0932985	0.417678	0.224962	12	BHLHE41	3'UTR	chr12:26275049-26275878	N_Shore
cg13935553	0.762721	0.24261	0.509439	0.382583	12	BHLHE41	3'UTR	chr12:26275049-26275878	N_Shore
cg04972436	0.364029	0.776644	0.646188	0.775654	17	BIRC5;BIRC5;EPR1;BIRC5	Body;Body;Body;Body	chr17:76210129-76210627	S_Shelf
cg01285706	0.76902	0.314555	0.449196	0.407844	4	BMP3	Body	chr4:81951941-81952808	S_Shore
cg06065089	0.282558	0.62079	0.79822	0.906784	4	BMPR1B	5'UTR
cg16067294	0.149657	0.461843	0.541659	0.60984	4	BMPR1B	5'UTR
cg21574271	0.407228	0.529814	0.707285	0.864239	4	BMPR1B	Body
cg03658557	0.0986414	0.363085	0.430267	0.545651	4	BMPR1B	5'UTR
cg26603183	0.176227	0.478474	0.677008	0.3695	4	BMPR1B;BMPR1B;BMPR1B	TSS200;5'UTR;5'UTR
cg08827913	0.262157	0.567422	0.769608	0.810871	4	BMPR1B;BMPR1B;BMPR1B;BMPR1B	TSS1500;5'UTR;5'UTR;Body
cg20990601	0.149804	0.402702	0.401105	0.614563	4	BMPR1B;BMPR1B;BMPR1B;BMPR1B	5'UTR;5'UTR;5'UTR;Body
cg26646686	0.225723	0.769153	0.566175	0.8379	4	BMPR1B;BMPR1B;BMPR1B;BMPR1B;BMPR1B	1stExon;5'UTR;5'UTR;5'UTR;Body
cg25404066	0.232125	0.654023	0.520693	0.694516	4	BMPR1B;BMPR1B-AS1	TSS1500;Body	chr4:95678798-95679809	N_Shore
cg25731914	0.112966	0.445126	0.841473	0.537024	4	BMPR1B-AS1	Body
cg10939680	0.433617	0.824755	0.830096	0.821265	9	BNC2	Body
cg18477674	0.268779	0.972725	0.977633	0.975622	10	BNIP3	Body	chr10:133793426-133793647	Island
cg23471067	0.30894	0.969211	0.976412	0.954638	10	BNIP3	Body	chr10:133793426-133793647	Island
cg25233900	0.498236	0.896103	0.932917	0.911429	10	BNIP3	Body	chr10:133793426-133793647	Island
cg25123362	0.578916	0.954935	0.975979	0.975626	10	BNIP3	Body	chr10:133794406-133794637	N_Shore
cg09717809	0.208623	0.195022	0.783536	0.452588	2	BOLA3;BOLA3	TSS1500;TSS1500	chr2:74374838-74375257	S_Shore
cg21043558	0.734427	0.351226	0.304105	0.421394	7	BRAF	TSS1500	chr7:140623997-140624949	S_Shore
cg12086058	0.674665	0.085966	0.273456	0.282248	5	BRCAT107	TSS1500
cg07367113	0.287291	0.689482	0.862852	0.907649	5	BRD9;BRD9;BRD9	Body;Body;Body	chr5:892522-893479	N_Shore
cg24179734	0.369133	0.829051	0.930774	0.922635	5	BRD9;BRD9;BRD9	Body;Body;Body	chr5:892522-893479	N_Shore
cg02127365	0.570187	0.142826	0.208285	0.199961	9	BRINP1	5'UTR	chr9:122131086-122132214	N_Shelf
cg02443162	0.792995	0.362435	0.442977	0.595919	9	BRINP1	Body
cg03233876	0.339494	0.647075	0.844572	0.829981	19	BSG;BSG;BSG	Body;Body;Body	chr19:577755-578441	N_Shelf
cg09629510	0.174958	0.157093	0.548762	0.606661	19	BSG;BSG;BSG;BSG	5'UTR;Body;Body;Body	chr19:572278-573134	S_Shore
cg22289581	0.302586	0.846272	0.582575	0.66776	11	BSX	Body	chr11:122847494-122848608	S_Shore
cg15164173	0.27061	0.61777	0.590187	0.697173	11	BTBD10;BTBD10;BTBD10	TSS200;Body;5'UTR
cg13935577	0.730176	0.236048	0.537816	0.553344	12	BTBD11;BTBD11	Body;Body	chr12:107974842-107975305	Island
cg00592643	0.323976	0.713437	0.54755	0.80601	20	BTBD3	TSS1500	chr20:11871374-11872207	N_Shore
cg04104963	0.278284	0.577791	0.115678	0.365409	3	BTLA;BTLA	Body;Body
cg10014338	0.34298	0.763556	0.603704	0.730519	6	BTNL2	Body
cg01508065	0.198556	0.315142	0.727248	0.458114	10	C10orf107	5'UTR	chr10:63422538-63423105	S_Shelf
cg03522510	0.284565	0.442955	0.820901	0.576326	10	C10orf107	5'UTR	chr10:63422538-63423105	S_Shore
cg19060342	0.551023	0.460043	0.892609	0.688726	10	C10orf107	TSS1500	chr10:63422538-63423105	N_Shore
cg18061433	0.434788	0.867346	0.892469	0.87061	10	C10orf113;NEBL	TSS1500;Body
cg12864721	0.300053	0.596711	0.737882	0.796129	10	C10orf41;C10orf41	Body;Body	chr10:77155128-77169600	Island
cg26713755	0.249189	0.666302	0.605034	0.656075	10	C10orf96	3'UTR
cg01929321	0.336493	0.86641	0.304977	0.603434	11	C11orf53	TSS1500
cg10082647	0.625578	0.0726961	0.223053	0.192546	12	C12orf23	TSS1500	chr12:107349152-107350089	N_Shore
cg08817693	0.644506	0.147809	0.236257	0.276537	12	C12orf23	TSS1500	chr12:107349152-107350089	N_Shore
cg04686545	0.761897	0.269922	0.56827	0.513198	12	C12orf23	TSS1500	chr12:107349152-107350089	N_Shore
cg12051956	0.682497	0.362647	0.289331	0.282867	12	C12orf53	Body	chr12:6809214-6809816	N_Shelf
cg08921760	0.22659	0.608771	0.611038	0.654658	12	C12orf79;C12orf79;C12orf79;C12orf79;C12orf79	Body;Body;Body;Body;Body
cg08535171	0.508566	0.901685	0.896868	0.871362	13	C13orf31;C13orf31	Body;Body	chr13:44453207-44454295	S_Shelf
cg22991506	0.811464	0.383646	0.506172	0.328063	14	C14orf182	Body	chr14:50470015-50470419	N_Shore
cg05119057	0.575706	0.684833	0.25453	0.632144	14	C14orf23	Body	chr14:29254365-29255069	S_Shore
cg17412497	0.182403	0.528294	0.753106	0.622235	14	C14orf39	TSS1500	chr14:60951976-60952946	S_Shore
cg02394003	0.350626	0.667683	0.836526	0.739635	14	C14orf39	TSS1500	chr14:60951976-60952946	S_Shore
cg17454920	0.695798	0.100675	0.11115	0.149305	14	C14orf43;C14orf43	3'UTR;3'UTR	chr14:74185482-74185994	Island
cg23938483	0.660178	0.0916368	0.0547283	0.162751	14	C14orf43;C14orf43	3'UTR;3'UTR	chr14:74185482-74185994	Island
cg16631088	0.702879	0.255919	0.133152	0.313605	16	C16orf45	TSS200	chr16:15528350-15529086	N_Shore
cg07464859	0.73139	0.427159	0.183409	0.480922	16	C16orf45	TSS1500	chr16:15528350-15529086	N_Shore
cg18104382	0.676538	0.345469	0.174197	0.332027	16	C16orf45	TSS200	chr16:15528350-15529086	N_Shore
cg05173913	0.573322	0.496669	0.920328	0.729251	17	C17orf50	3'UTR	chr17:34091136-34091919	Island
cg03521370	0.447437	0.0468731	0.0574439	0.039464	17	C17orf64	TSS1500	chr17:58498711-58499332	Island
cg16597406	0.720315	0.232687	0.548623	0.324556	17	C17orf68	3'UTR	chr17:8126224-8126486	S_Shelf
cg12459718	0.643659	0.194292	0.474074	0.251075	17	C17orf68	3'UTR	chr17:8126224-8126486	S_Shelf
cg24393942	0.275826	0.47056	0.680057	0.654658	17	C17orf90;CCDC137	TSS1500;Body	chr17:79633256-79634230	S_Shore
cg05212440	0.374847	0.778076	0.771603	0.699892	19	C19orf38;C19orf38	ExonBnd;Body
cg12133393	0.0693208	1	0.0761065	0.0813411	1	C1orf174;LOC100133612	Body;TSS1500	chr1:3816356-3818084	Island
cg04926766	0.490192	0.0178139	0.0268254	0.0424322	1	C1orf65	1stExon	chr1:223566642-223567268	Island
cg22372182	0.508884	0.0633156	0.0523068	0.0711374	1	C1orf65	TSS200	chr1:223566642-223567268	Island
cg16601494	0.133838	0.0415122	0.348462	0.528846	1	C1orf70;C1orf70	5'UTR;1stExon	chr1:1476093-1476669	N_Shore
cg13322175	0.223252	0.507493	0.130083	0.514548	1	C1orf87	Body
cg24945657	0.405391	0.8467	0.759769	0.633746	17	C1QL1	Body	chr17:43044369-43046424	Island
cg24566687	0.624054	0.0701066	0.58083	0.435147	12	C1QL4	TSS200	chr12:49729728-49731162	Island
cg02246541	0.550685	0.0463616	0.44615	0.40067	12	C1QL4	TSS200	chr12:49729728-49731162	Island
cg15178181	0.500993	0.0393378	0.432988	0.388052	12	C1QL4	TSS200	chr12:49729728-49731162	Island
cg01774310	0.682536	0.298172	0.27438	0.422531	12	C1RL;LOC283314	TSS200;Body
cg04362560	0.464708	0.0863756	0.0637158	0.0727785	20	C20orf166;C20orf200	TSS200;5'UTR	chr20:61147457-61147787	Island
cg24758426	0.163293	0.835372	0.644966	0.745216	20	C20orf195	5'UTR	chr20:62185073-62185572	Island
cg10801073	0.289053	0.789985	0.634725	0.794472	20	C20orf195	5'UTR	chr20:62185073-62185572	Island
cg24274117	0.518058	0.920956	0.89379	0.911722	20	C20orf195	5'UTR	chr20:62185073-62185572	Island
cg11491537	0.609557	0.108138	0.0875063	0.129291	2	C2orf27A	Body
cg02033617	0.327444	0.77313	0.716448	0.689157	2	C2orf47	Body	chr2:200820053-200820716	S_Shelf
cg22737473	0.363139	0.797096	0.718504	0.691536	2	C2orf47	Body	chr2:200820053-200820716	S_Shelf
cg00003529	0.242103	0.621339	0.509759	0.658819	3	C3orf16	1stExon
cg17912370	0.436076	0.0216931	0.0204414	0.0206321	3	C3orf55;C3orf55;C3orf55;C3orf55	TSS200;TSS200;TSS200;TSS200	chr3:157260666-157261224	Island
cg06827247	0.459284	0.0543633	0.064337	0.0350929	3	C3orf55;C3orf55;C3orf55;C3orf55	TSS200;TSS200;TSS200;TSS200	chr3:157260666-157261224	Island
cg00301159	0.564356	0.176346	0.192593	0.165129	3	C3orf55;C3orf55;C3orf55;C3orf55	TSS1500;TSS1500;TSS1500;TSS1500	chr3:157260666-157261224	Island
cg20743134	0.400901	0.709809	0.836041	0.784	3	C3orf64	5'UTR	chr3:69062159-69063190	N_Shore
cg02375821	0.90202	0.392172	0.622322	0.500502	3	C3orf67-AS1;C3orf67	TSS1500;Body
cg01791935	0.67381	0.181862	0.137306	0.120163	4	C4orf22	Body	chr4:81307471-81307952	S_Shore
cg06405424	0.298816	0.841138	0.818266	0.789134	4	C4orf32	Body	chr4:113066470-113067379	S_Shelf
cg09451574	0.371012	0.891045	0.884367	0.885799	4	C4orf32	Body	chr4:113066470-113067379	S_Shore
cg23690785	0.18508	0.885775	0.685144	0.765884	4	C4orf33;C4orf33	Body;Body
cg08746785	0.289501	0.268299	0.514904	0.714847	4	C4orf37	Body
cg01278041	0.930645	0.371985	0.883213	0.888484	4	C4orf38	Body	chr4:184018830-184021379	N_Shore
cg00208504	0.76029	0.0564111	0.0734304	0.235999	4	C4orf49	Body	chr4:140201064-140201449	N_Shore
cg05924540	0.57371	0.0378084	0.0425389	0.124308	4	C4orf49	Body	chr4:140201064-140201449	N_Shore
cg13272465	0.640204	0.104034	0.117781	0.258973	4	C4orf49	Body	chr4:140201064-140201449	N_Shore
cg04148996	0.795284	0.275731	0.558451	0.574127	5	C5orf17	TSS1500
cg10364517	0.579363	0.132521	0.314337	0.206294	5	C5orf17	Body
cg11553575	0.888874	0.471282	0.852728	0.730913	5	C5orf17	Body
cg05661243	0.70558	0.186196	0.483284	0.533766	5	C5orf36	Body
cg09931909	0.408733	0.754009	0.864969	0.724922	6	C6orf150	Body	chr6:74161086-74162090	N_Shore
cg12449366	0.185933	0.557167	0.782006	0.726916	6	C6orf174	TSS1500	chr6:127836730-127837706	S_Shelf
cg25929533	0.317053	0.701662	0.781167	0.775953	6	C6orf174	TSS200	chr6:127836730-127837706	S_Shelf
cg12695797	0.311522	0.66098	0.701698	0.756454	6	C6orf174	TSS1500	chr6:127836730-127837706	S_Shelf
cg03101522	0.171281	0.46141	0.162093	0.526767	6	C6orf58	TSS1500
cg12104246	0.200767	0.59467	0.678043	0.717946	6	C6orf62	Body	chr6:24720387-24721920	N_Shore
cg12293132	0.189391	0.24395	0.681754	0.473483	7	C7orf46;C7orf46;C7orf46	Body;Body;Body	chr7:23720367-23720677	Island
cg19335617	0.0882656	0.544749	0.176035	0.406473	7	C7orf58;C7orf58	Body;Body
cg24298423	0.269235	0.708078	0.58821	0.628208	7	C7orf58;C7orf58	Body;Body
cg18052422	0.768955	0.210679	0.420557	0.325458	7	C7orf77	Body
cg11159301	0.299264	0.758852	0.799929	0.836887	8	C8orf37-AS1;C8orf37-AS1;C8orf37-AS1;C8orf37-AS1;C8orf37-AS1;C8orf37-AS1;C8orf37-AS1;C8orf37-AS1;C8orf37-AS1	Body;Body;Body;Body;Body;Body;Body;Body;Body
cg18795120	0.198798	0.630758	0.632537	0.493779	8	C8orf37-AS1;C8orf37-AS1;C8orf37-AS1;C8orf37-AS1;C8orf37-AS1;C8orf37-AS1;C8orf37-AS1;C8orf37-AS1;C8orf37-AS1	Body;Body;Body;Body;Body;Body;Body;Body;Body
cg13495235	0.837119	0.308723	0.907131	0.792035	9	C9orf24;C9orf24;C9orf24	Body;Body;Body	chr9:34379541-34380017	Island
cg09792714	0.868893	0.454934	0.819343	0.814854	9	C9orf24;C9orf24;C9orf24;C9orf24	Body;Body;Body;Body	chr9:34379541-34380017	Island
cg16686325	0.67284	0.21162	0.475833	0.285603	9	C9orf84;C9orf84;C9orf84	TSS200;Body;Body
cg01719619	0.599042	0.150223	0.180248	0.249584	9	C9orf98	Body	chr9:135645441-135646092	N_Shore
cg18170989	0.830629	0.427366	0.786407	0.503611	13	CAB39L;CAB39L;CAB39L	5'UTR;5'UTR;1stExon
cg25886457	0.413888	0.972618	0.934066	0.699443	17	CACNA1G-AS1	Body	chr17:48636103-48639279	Island
cg26892115	0.458708	0.992286	0.961803	0.695714	17	CACNA1G-AS1	Body	chr17:48636103-48639279	Island
cg21505451	0.248964	0.682221	0.631753	0.612787	10	CACNB2;CACNB2;CACNB2;CACNB2;CACNB2;CACNB2;CACNB2	Body;Body;Body;Body;Body;Body;Body
cg00291933	0.171594	0.130719	0.497561	0.526316	12	CACNB3;CACNB3	TSS1500;TSS200	chr12:49208205-49209439	N_Shore
cg09670925	0.315642	0.8576	0.816349	0.862566	11	CADM1;CADM1	Body;Body
cg19118263	0.312855	0.768538	0.895481	0.914668	11	CADM1;CADM1;CADM1;CADM1;CADM1	Body;Body;Body;Body;Body
cg26124994	0.401061	0.765879	0.882963	0.915023	11	CADM1;CADM1;CADM1;CADM1;CADM1	Body;Body;Body;Body;Body
cg13309884	0.343579	0.663565	0.875489	0.802455	11	CADM1;CADM1;CADM1;CADM1;CADM1	Body;Body;Body;Body;Body
cg02005232	0.430535	0.692055	0.857808	0.890439	11	CADM1;CADM1;CADM1;CADM1;CADM1	Body;Body;Body;Body;Body
cg23188336	0.411609	0.970192	0.871304	0.858054	3	CADM2;CADM2	Body;Body
cg21593690	0.425593	0.898411	0.892571	0.897293	3	CADM2;CADM2	Body;Body
cg25948255	0.464657	0.775064	0.891803	0.841417	3	CADM2;CADM2	Body;Body
cg21789965	0.391243	0.778371	0.913452	0.894745	3	CADM2;CADM2;CADM2;CADM2;CADM2;CADM2	TSS1500;TSS1500;TSS1500;TSS1500;Body;Body
cg01415327	0.439638	0.817277	0.868589	0.878812	3	CADM2;CADM2;CADM2;CADM2;CADM2;CADM2;CADM2	TSS1500;5'UTR;5'UTR;5'UTR;5'UTR;Body;Body
cg00877476	0.31707	0.799972	0.827921	0.770858	3	CADM2;CADM2;CADM2;CADM2;CADM2;CADM2;CADM2;CADM2;CADM2	1stExon;ExonBnd;ExonBnd;5'UTR;5'UTR;5'UTR;5'UTR;Body;Body
cg19818200	0.395702	0.885433	0.944291	0.939867	3	CADM2-AS2;CADM2;CADM2;CADM2;CADM2;CADM2;CADM2;CADM2	TSS1500;5'UTR;5'UTR;5'UTR;5'UTR;Body;Body;Body
cg01285086	0.445557	0.861862	0.88217	0.858547	3	CADM2-AS2;CADM2;CADM2;CADM2;CADM2;CADM2;CADM2;CADM2	TSS200;5'UTR;5'UTR;5'UTR;5'UTR;Body;Body;Body
cg18417777	0.394772	0.803707	0.762821	0.786238	3	CADM2-AS2;CADM2;CADM2;CADM2;CADM2;CADM2;CADM2;CADM2	TSS1500;5'UTR;5'UTR;5'UTR;5'UTR;Body;Body;Body
cg16947168	0.622762	0.0783405	0.0930857	0.0932273	3	CADPS;CADPS;CADPS	Body;Body;Body
cg17985556	0.56322	0.0789357	0.162293	0.282108	3	CADPS;CADPS;CADPS	Body;Body;Body
cg10075222	0.529025	0.106634	0.115959	0.110353	3	CADPS;CADPS;CADPS	Body;Body;Body
cg17579043	0.827861	0.373313	0.368444	0.499107	7	CADPS2;CADPS2;CADPS2	3'UTR;3'UTR;3'UTR	chr7:121956543-121957341	S_Shore
cg00449067	0.318887	0.736914	0.822484	0.801389	2	CALCRL	5'UTR
cg16628093	0.240474	0.308912	0.675254	0.393883	2	CALCRL	5'UTR
cg13210566	0.371692	0.619635	0.916421	0.78183	2	CALCRL;CALCRL	5'UTR;5'UTR
cg21350115	0.262353	0.483756	0.69124	0.617194	2	CALCRL;CALCRL	1stExon;5'UTR
cg04602791	0.671721	0.294828	0.723596	0.479573	14	CALM1	TSS1500	chr14:90863043-90864903	N_Shore
cg00732348	0.579759	0.238269	0.120419	0.149396	10	CALY	5'UTR	chr10:135148196-135150565	Island
cg23670529	0.351283	0.685702	0.881493	0.832755	4	CAMK2D;CAMK2D;CAMK2D	3'UTR;3'UTR;3'UTR
cg23563931	0.381111	0.674165	0.877063	0.828792	4	CAMK2D;CAMK2D;CAMK2D	3'UTR;3'UTR;3'UTR
cg16914946	0.347578	0.637225	0.903931	0.89032	4	CAMK2D;CAMK2D;CAMK2D;CAMK2D;CAMK2D;CAMK2D	Body;Body;Body;Body;Body;Body
cg03402144	0.274908	0.648066	0.811499	0.818432	4	CAMK2D;CAMK2D;CAMK2D;CAMK2D;CAMK2D;CAMK2D	Body;Body;Body;Body;Body;Body
cg06633243	0.229656	0.602106	0.76592	0.701901	4	CAMK2D;CAMK2D;CAMK2D;CAMK2D;CAMK2D;CAMK2D	Body;Body;Body;Body;Body;Body
cg25989892	0.301441	0.624066	0.847972	0.743717	4	CAMK2D;CAMK2D;CAMK2D;CAMK2D;CAMK2D;CAMK2D	Body;Body;Body;Body;Body;Body
cg06178934	0.278351	0.612772	0.8216	0.714282	4	CAMK2D;CAMK2D;CAMK2D;CAMK2D;CAMK2D;CAMK2D	Body;Body;Body;Body;Body;Body
cg05911428	0.397791	0.731868	0.870338	0.89374	4	CAMK2D;CAMK2D;CAMK2D;CAMK2D;CAMK2D;CAMK2D	Body;Body;Body;Body;Body;Body
cg25163036	0.322915	0.709589	0.856076	0.662221	4	CAMK2D;CAMK2D;CAMK2D;CAMK2D;CAMK2D;CAMK2D	Body;Body;Body;Body;Body;Body
cg13645525	0.407678	0.675434	0.902735	0.826664	4	CAMK2D;CAMK2D;CAMK2D;CAMK2D;CAMK2D;CAMK2D	Body;Body;Body;Body;Body;Body
cg02630510	0.337315	0.642989	0.846285	0.712174	4	CAMK2D;CAMK2D;CAMK2D;CAMK2D;CAMK2D;CAMK2D	Body;Body;Body;Body;Body;Body
cg23980651	0.344489	0.685466	0.841588	0.720044	4	CAMK2D;CAMK2D;CAMK2D;CAMK2D;CAMK2D;CAMK2D	Body;Body;Body;Body;Body;Body
cg08497939	0.457189	0.69116	0.917764	0.881608	4	CAMK2D;CAMK2D;CAMK2D;CAMK2D;CAMK2D;CAMK2D	Body;Body;Body;Body;Body;Body
cg01190071	0.473294	0.761464	0.924094	0.915777	4	CAMK2D;CAMK2D;CAMK2D;CAMK2D;CAMK2D;CAMK2D	Body;Body;Body;Body;Body;Body
cg26180867	0.468734	0.794264	0.931967	0.863336	4	CAMK2D;CAMK2D;CAMK2D;CAMK2D;CAMK2D;CAMK2D	Body;Body;Body;Body;Body;Body
cg05257260	0.503656	0.819086	0.905736	0.952857	4	CAMK2D;CAMK2D;CAMK2D;CAMK2D;CAMK2D;CAMK2D	Body;Body;Body;Body;Body;Body
cg13801347	0.483331	0.897605	0.888605	0.834877	4	CAMK2D;CAMK2D;CAMK2D;CAMK2D;CAMK2D;CAMK2D	Body;Body;Body;Body;Body;Body
cg12512857	0.505631	0.885282	0.891081	0.917636	4	CAMK2D;CAMK2D;CAMK2D;CAMK2D;CAMK2D;CAMK2D	Body;Body;Body;Body;Body;Body
cg25837793	0.416901	0.758228	0.898573	0.893722	4	CAMK2D;CAMK2D;CAMK2D;CAMK2D;CAMK2D;CAMK2D;CAMK2D;CAMK2D;CAMK2D;CAMK2D;CAMK2D;CAMK2D	ExonBnd;ExonBnd;ExonBnd;ExonBnd;ExonBnd;ExonBnd;Body;Body;Body;Body;Body;Body
cg19427746	0.193188	0.136142	0.575832	0.546849	17	CAMTA2;CAMTA2;CAMTA2;CAMTA2	5'UTR;Body;Body;Body	chr17:4890282-4890991	N_Shore
cg25824052	0.241739	0.282712	0.742042	0.736622	3	CAND2;CAND2	Body;Body	chr3:12851516-12851823	S_Shore
cg00213967	0.0681312	0.0532665	0.409374	0.393064	3	CAND2;CAND2	Body;Body	chr3:12851516-12851823	S_Shore
cg10601972	0.205196	0.156985	0.524917	0.503895	3	CAND2;CAND2	Body;Body	chr3:12851516-12851823	Island
cg25358315	0.384435	0.139254	0.598083	0.524767	2	CAPG;CAPG	1stExon;5'UTR	chr2:85640969-85641259	Island
cg00642274	0.627036	0.586741	0.251088	0.25172	2	CAPG;CAPG;CAPG	5'UTR;5'UTR;5'UTR
cg00100844	0.797155	0.177557	0.165506	0.128247	11	CAPN5	Body
cg15659537	0.326999	0.766842	0.681613	0.757519	12	CAPS2	Body
cg25749982	0.382431	0.726294	0.710615	0.833537	12	CAPS2	Body	chr12:75723829-75724206	N_Shelf
cg05014423	0.253294	0.695615	0.575432	0.623264	12	CAPS2;CAPS2;CAPS2;CAPS2	Body;Body;5'UTR;5'UTR
cg21828233	0.0585232	0.480057	0.668225	0.689658	1	CAPZA1	Body	chr1:113161591-113162571	S_Shelf
cg20438702	0.302163	0.490159	0.696435	0.70313	1	CAPZA1	Body	chr1:113161591-113162571	S_Shelf
cg16273909	0.805569	0.282342	0.800085	0.600528	7	CAPZA2	Body	chr7:116502427-116502920	S_Shore
cg21306072	0.0359646	0.104825	0.478849	0.422707	16	CARHSP1;CARHSP1;CARHSP1;CARHSP1;CARHSP1;CARHSP1;CARHSP1	5'UTR;1stExon;5'UTR;5'UTR;5'UTR;5'UTR;5'UTR	chr16:8962189-8963190	N_Shore
cg19293635	0.630719	0.212423	0.112467	0.205809	16	CASC16	Body
cg24929309	0.395227	0.804974	0.878492	0.880561	11	CASP12;CASP12;CASP12;CASP12;CASP12;CASP12;CASP12;CASP12;CASP12;CASP12	Body;Body;Body;Body;Body;Body;Body;Body;Body;Body
cg14436379	0.333208	0.59076	0.773151	0.790703	3	CASR;CASR	5'UTR;5'UTR
cg14456103	0.663794	0.0773262	0.320802	0.138744	11	CATSPER1	Body	chr11:65789909-65790168	Island
cg10966187	0.723233	0.243348	0.367589	0.406438	11	CATSPER1	Body	chr11:65789909-65790168	Island
cg05517964	0.553435	0.0957331	0.298951	0.206697	11	CATSPER1	Body	chr11:65789909-65790168	S_Shore
cg09922561	0.323574	0.80882	0.613812	0.672432	7	CAV1;CAV1;CAV1;CAV1	Body;Body;Body;Body
cg21332070	0.205952	0.608509	0.478197	0.602255	7	CAV1;CAV1;CAV1;CAV1	Body;Body;Body;Body
cg22034975	0.428796	0.110627	0.560856	0.404991	7	CAV2;CAV2;CAV2;CAV2	TSS200;Body;Body;Body	chr7:116139774-116140352	Island
cg17124387	0.41269	0.618721	0.824365	0.843676	17	CBX4	Body	chr17:77812016-77812276	N_Shore
cg09614613	0.831169	0.348078	0.870426	0.859304	12	CBX5	5'UTR
cg06204222	0.427558	0.152542	0.633238	0.476146	12	CBX5	5'UTR
cg23824801	0.179935	0.0934632	0.64838	0.431034	12	CBX5;CBX5;CBX5	TSS200;TSS200;5'UTR
cg22598048	0.2918	0.2061	0.761293	0.534576	12	CBX5;CBX5;CBX5	TSS1500;TSS1500;5'UTR
cg24948068	0.268621	0.125006	0.638454	0.447455	12	CBX5;CBX5;CBX5	TSS1500;TSS1500;5'UTR
cg24875405	0.17284	0.0705309	0.54323	0.387113	12	CBX5;CBX5;CBX5	TSS200;TSS200;5'UTR
cg01856529	0.279936	0.0851224	0.673909	0.570489	12	CBX5;CBX5;CBX5;CBX5	1stExon;5'UTR;5'UTR;5'UTR
cg19641804	0.232388	0.10013	0.571971	0.492291	12	CBX5;CBX5;CBX5;CBX5	1stExon;5'UTR;5'UTR;5'UTR
cg13417396	0.507352	0.0693996	0.0593426	0.0649589	18	CCDC102B;CCDC102B	5'UTR;5'UTR
cg19141625	0.365415	0.739982	0.538005	0.792317	13	CCDC169-SOHLH2;CCDC169;CCDC169;CCDC169;CCDC169;CCDC169;CCDC169;CCDC169	Body;Body;Body;Body;Body;Body;Body;Body
cg10906016	0.74177	0.200349	0.342279	0.423611	11	CCDC179	TSS1500
cg24208568	0.694225	0.25069	0.257418	0.39556	8	CCDC26	Body
cg15121465	0.703303	0.195538	0.280641	0.312613	8	CCDC26;CCDC26;CCDC26;CCDC26	Body;Body;Body;Body
cg23468312	0.705953	0.248737	0.332677	0.248382	8	CCDC26;CCDC26;CCDC26;CCDC26	Body;Body;Body;Body
cg23861453	0.491138	0.0815504	0.0701062	0.0717697	8	CCDC26;CCDC26;CCDC26;CCDC26	Body;Body;Body;Body
cg09983749	0.547164	0.127108	0.194864	0.119013	8	CCDC26;CCDC26;CCDC26;CCDC26	Body;Body;Body;Body
cg21816903	0.485922	0.0723137	0.0986578	0.228775	8	CCDC26;CCDC26;CCDC26;CCDC26	Body;Body;Body;Body
cg19897003	0.639558	0.143339	0.316798	0.369976	12	CCDC42B	Body	chr12:113592203-113592620	Island
cg20166714	0.443385	0.047992	0.023138	0.0540674	12	CCDC42B	Body	chr12:113592203-113592620	Island
cg01048272	0.225655	0.246037	0.612069	0.527336	17	CCDC57	5'UTR	chr17:80170322-80171302	N_Shore
cg11065253	0.738077	0.20187	0.227509	0.147453	12	CCDC62;CCDC62	Body;Body
cg20265803	0.0764491	0.116036	0.415126	0.504831	19	CCDC8	TSS200	chr19:46916587-46916862	S_Shore
cg17375267	0.0249862	0.110144	0.34262	0.491155	19	CCDC8	1stExon	chr19:46915311-46915802	Island
cg03576469	0.0676884	0.103393	0.416949	0.469442	19	CCDC8	TSS200	chr19:46915311-46915802	S_Shore
cg11715966	0.258804	0.168844	0.415241	0.642167	19	CCDC8	TSS1500	chr19:46915311-46915802	S_Shore
cg20071868	0.0876972	0.126634	0.435466	0.451823	19	CCDC8	TSS200	chr19:46916587-46916862	S_Shore
cg19747604	0.115373	0.285543	0.474139	0.54429	19	CCDC8	1stExon	chr19:46915311-46915802	Island
cg00934864	0.0972712	0.200321	0.637595	0.514474	19	CCDC8;CCDC8	1stExon;5'UTR	chr19:46915311-46915802	S_Shore
cg16717713	0.589103	0.0989038	0.154857	0.246551	14	CCDC85C	1stExon	chr14:100069475-100071813	Island
cg02152208	0.405707	0.886722	0.906099	0.892912	14	CCDC88C;CCDC88C	ExonBnd;Body	chr14:91883361-91883566	N_Shore
cg21327694	0.491449	0.0186778	0.132652	0.20391	3	CCK	Body	chr3:42304944-42305311	Island
cg09874181	0.238004	0.477675	0.735897	0.551557	13	CCNA1;CCNA1;CCNA1;CCNA1	Body;Body;Body;Body
cg21587066	0.533971	0.111625	0.205698	0.176399	13	CCNA1;CCNA1;CCNA1;CCNA1	TSS1500;TSS1500;TSS1500;TSS1500	chr13:37005581-37006453	N_Shore
cg04111789	0.120052	0.383596	0.535002	0.548922	6	CCND3;CCND3;CCND3;CCND3	Body;Body;5'UTR;Body	chr6:41908745-41909711	N_Shore
cg21398469	0.859128	0.327641	0.847111	0.558053	4	CCNG2	TSS1500	chr4:78077995-78079591	N_Shore
cg25368300	0.805766	0.115539	0.176456	0.188832	4	CCSER1	Body
cg23553501	0.69848	0.13693	0.0775792	0.114549	4	CCSER1	Body
cg15935295	0.413981	0.976881	0.969903	0.961455	4	CCSER1	TSS200	chr4:91048411-91049682	Island
cg11606295	0.295751	0.608847	0.460457	0.751214	4	CCSER1	Body
cg22722548	0.804163	0.336973	0.515046	0.563491	4	CCSER1	5'UTR	chr4:91048411-91049682	S_Shore
cg17897571	0.22528	0.600383	0.579405	0.637314	7	CCT6A;CCT6A	Body;Body	chr7:56119045-56119963	S_Shore
cg20943084	0.645072	0.128168	0.295337	0.126349	5	CD14;CD14;CD14	1stExon;5'UTR;5'UTR	chr5:140011482-140012739	S_Shore
cg25358289	0.615161	0.144526	0.309514	0.140583	5	CD14;CD14;CD14	1stExon;5'UTR;5'UTR	chr5:140011482-140012739	Island
cg10981907	0.69597	0.251952	0.226891	0.186346	11	CD6	Body	chr11:60775036-60776307	Island
cg01877352	0.63226	0.210653	0.245277	0.221731	11	CD6	Body	chr11:60775036-60776307	Island
cg22249612	0.177209	0.554423	0.649068	0.609012	12	CD63;CD63	Body;Body	chr12:56122017-56123186	N_Shore
cg13918228	0.482475	0.872219	0.855702	0.864679	12	CD69;CD69;CD69	TSS1500;TSS1500;TSS1500
cg16331599	0.472105	0.784794	0.892677	0.867913	3	CD86;CD86	TSS200;Body
cg17108819	0.686926	0.271698	0.314385	0.314036	2	CD8A;CD8A;CD8A;CD8A;CD8A;CD8A	5'UTR;1stExon;5'UTR;Body;5'UTR;1stExon	chr2:87015974-87018182	Island
cg02330816	0.650051	0.208589	0.550101	0.451756	5	CDC42SE2;CDC42SE2	5'UTR;5'UTR	chr5:130599335-130600406	S_Shore
cg10090141	0.340083	0.506046	0.757399	0.739545	16	CDH13;CDH13;CDH13;CDH13	Body;Body;Body;Body
cg18864739	0.684765	0.136778	0.580198	0.21594	5	CDH6	5'UTR
cg16732780	0.151647	0.571283	0.737686	0.816327	5	CDHR2	TSS200	chr5:175969749-175971053	N_Shore
cg11061136	0.216955	0.464986	0.602339	0.643786	5	CDHR2	TSS200	chr5:175969749-175971053	N_Shore
cg02017926	0.0942478	0.540797	0.740651	0.623311	12	CDK2AP1	Body	chr12:123754049-123754373	Island
cg08696931	0.514147	0.922491	0.9473	0.94218	12	CDK2AP1	Body	chr12:123754049-123754373	Island
cg18473137	0.535283	0.940084	0.965472	0.957071	17	CDK5R1	Body	chr17:30813177-30815239	Island
cg16529140	0.336602	0.603364	0.757356	0.825183	7	CDK6;CDK6	Body;Body
cg09653641	0.309157	0.578757	0.560019	0.832755	7	CDK6;CDK6	Body;Body
cg06688763	0.277674	0.328302	0.677268	0.586088	7	CDK6;CDK6	3'UTR;3'UTR
cg14263942	0.20981	0.980695	0.979356	0.961407	4	CDKL2	TSS200	chr4:76555366-76556079	Island
cg02675308	0.206268	0.962253	0.983871	0.949329	4	CDKL2	TSS1500	chr4:76555366-76556079	Island
cg10344081	0.27704	0.973489	0.984896	0.968469	4	CDKL2	TSS200	chr4:76555366-76556079	Island
cg26173997	0.289061	0.954813	0.990678	0.947457	4	CDKL2	TSS200	chr4:76555366-76556079	Island
cg21195185	0.282414	0.917076	0.9356	0.917624	4	CDKL2	TSS200	chr4:76555366-76556079	Island
cg03757145	0.27935	0.898357	0.940792	0.868746	4	CDKL2	TSS200	chr4:76555366-76556079	Island
cg02466113	0.251873	0.820664	0.836146	0.807501	4	CDKL2	TSS200	chr4:76555366-76556079	Island
cg24432073	0.20271	0.948193	0.945055	0.914043	4	CDKL2;CDKL2	5'UTR;1stExon	chr4:76555366-76556079	Island
cg14988503	0.223413	0.902166	0.904225	0.886744	4	CDKL2;CDKL2	5'UTR;1stExon	chr4:76555366-76556079	Island
cg21050053	0.314431	0.956378	0.922829	0.914357	4	CDKL2;CDKL2	5'UTR;1stExon	chr4:76555366-76556079	N_Shore
cg07311313	0.269186	0.708144	0.573382	0.951351	13	CDX2	TSS200	chr13:28542221-28543544	Island
cg05043908	0.381686	0.710529	0.627689	0.90334	13	CDX2	TSS200	chr13:28542221-28543544	Island
cg25616680	0.572007	0.194128	0.151353	0.130644	6	CDYL;CDYL	TSS1500;Body	chr6:4775131-4777550	Island
cg24816460	0.815839	0.764976	0.388962	0.578744	6	CDYL;CDYL	TSS1500;Body	chr6:4775131-4777550	Island
cg02993156	0.676653	0.184181	0.252136	0.266591	10	CELF2	TSS1500
cg04003742	0.607809	0.181533	0.188834	0.27789	10	CELF2;CELF2	Body;Body
cg08297164	0.77135	0.301374	0.449064	0.414853	10	CELF2;CELF2;CELF2;CELF2	Body;Body;Body;Body
cg02463143	0.624272	0.0799225	0.386554	0.281872	10	CELF2;CELF2;CELF2-AS2	Body;Body;Body
cg08678145	0.549978	0.126398	0.07425	0.167111	10	CELF2;CELF2;CELF2-AS2	Body;Body;Body
cg10454881	0.754355	0.292199	0.35531	0.407684	10	CELF2;CELF2;CELF2-AS2	Body;Body;Body
cg01068554	0.41294	0.785636	0.863572	0.80335	6	CENPW;CENPW;CENPW;CENPW	TSS1500;TSS1500;TSS1500;TSS1500	chr6:126661135-126661387	N_Shore
cg11677992	0.457204	0.862842	0.785958	0.868647	6	CENPW;CENPW;CENPW;CENPW	TSS1500;TSS1500;TSS1500;TSS1500	chr6:126661135-126661387	N_Shore
cg18102862	0.840149	0.417439	0.792364	0.802475	6	CEP85L	5'UTR
cg16645703	0.730123	0.302217	0.640512	0.675325	6	CEP85L;CEP85L;CEP85L	TSS1500;TSS1500;Body	chr6:118971662-118973137	S_Shore
cg18211003	0.213533	0.706388	0.597276	0.733022	1	CFHR3;CFHR3	TSS1500;TSS1500
cg27489399	0.406085	0.762126	0.737646	0.827225	1	CFHR5	TSS1500
cg16529563	0.207078	0.137783	0.540563	0.437699	19	CGB7	TSS1500	chr19:49559222-49560497	Island
cg09386971	0.683666	0.240073	0.431868	0.359915	8	CHMP4C	TSS200	chr8:82644603-82644849	N_Shore
cg02471507	0.556435	0.0977062	0.354032	0.192005	8	CHMP4C;CHMP4C	1stExon;5'UTR	chr8:82644603-82644849	Island
cg01186595	0.36853	0.548005	0.786308	0.78924	11	CHORDC1;CHORDC1	Body;Body	chr11:89955742-89956358	N_Shore
cg13448968	0.930278	0.848872	0.519248	0.620868	2	CHPF	Body	chr2:220406363-220406840	Island
cg07834574	0.0307576	0.0839816	0.427964	0.333219	17	CHRNE;C17orf107	Body;TSS200	chr17:4802265-4805402	Island
cg20814095	0.0338332	0.0589027	0.488975	0.309522	17	CHRNE;C17orf107;C17orf107	Body;5'UTR;1stExon	chr17:4802265-4805402	Island
cg21071097	0.112253	0.111652	0.508802	0.352944	17	CHRNE;C17orf107;C17orf107	Body;5'UTR;1stExon	chr17:4802265-4805402	Island
cg07985437	0.708514	0.121441	0.641043	0.43896	5	CHSY3	Body
cg17969902	0.780013	0.243412	0.692663	0.610444	19	CIRBP;CIRBP;C19orf24	Body;Body;TSS1500	chr19:1274469-1276358	Island
cg03339668	0.417399	0.888538	0.980843	0.953803	12	CIT	Body	chr12:120241921-120242233	Island
cg24973993	0.350267	0.779814	0.863511	0.826934	12	CIT	Body	chr12:120241921-120242233	S_Shore
cg21879102	0.28044	0.695895	0.726316	0.777053	12	CIT	Body	chr12:120241921-120242233	N_Shore
cg20840795	0.370977	0.746847	0.840439	0.85009	12	CIT	Body	chr12:120241921-120242233	S_Shore
cg26097051	0.444067	0.741484	0.885648	0.864709	12	CIT	Body	chr12:120241921-120242233	Island
cg02764093	0.365381	0.686647	0.773624	0.758708	12	CIT	Body	chr12:120241921-120242233	N_Shore
cg14312334	0.435686	0.758751	0.816025	0.852203	12	CIT	Body	chr12:120241921-120242233	Island
cg02286709	0.402244	0.868566	0.794519	0.873994	1	CLCA2	Body
cg27085741	0.612162	0.334596	0.0502886	0.0613817	7	CLCN1	Body	chr7:143042508-143042867	Island
cg27452341	0.534307	0.287302	0.0760107	0.0673603	7	CLCN1	Body	chr7:143042508-143042867	Island
cg26072437	0.507909	0.260303	0.691462	0.351327	4	CLCN3;CLCN3	Body;Body
cg04084126	0.868156	0.321488	0.897604	0.487003	4	CLCN3;CLCN3;CLCN3;CLCN3	TSS1500;Body;Body;Body
cg18417966	0.833704	0.432169	0.892214	0.566475	4	CLCN3;CLCN3;CLCN3;CLCN3	TSS1500;Body;Body;Body
cg11246223	0.549908	0.211706	0.665556	0.331338	4	CLCN3;CLCN3;CLCN3;CLCN3;CLCN3	5'UTR;1stExon;Body;Body;Body
cg03601836	0.582239	0.251042	0.264424	0.145138	3	CLDN1	Body	chr3:190039817-190040465	N_Shelf
cg16556145	0.393171	0.0177584	0.0201869	0.0132216	13	CLDN10;CLDN10;CLDN10	1stExon;Body;Body	chr13:96204691-96205496	Island
cg25032595	0.472054	0.0549553	0.0379789	0.0486262	13	CLDN10;CLDN10;CLDN10;CLDN10	5'UTR;1stExon;Body;Body	chr13:96204691-96205496	Island
cg22540233	0.405796	0.109932	0.558028	0.465685	21	CLDN8	1stExon
cg16651537	0.283463	0.658455	0.338403	0.62594	19	CLEC11A	TSS200	chr19:51227661-51228883	N_Shore
cg08409173	0.715797	0.264777	0.414397	0.417201	19	CLEC4GP1	Body	chr19:7852932-7854557	Island
cg13154069	0.314341	0.584909	0.695402	0.737279	12	CLEC9A	Body
cg04658027	0.0736537	0.439891	0.444694	0.561295	6	CLIC1	Body
cg00982136	0.480193	0.837747	0.886401	0.906336	2	CLK1;CLK1;CLK1;CLK1	Body;Body;Body;Body	chr2:201728892-201729577	N_Shelf
cg02509745	0.0815197	0.297777	0.624009	0.484966	5	CLK4	5'UTR	chr5:178053432-178054411	N_Shore
cg05812599	0.656221	0.0927065	0.108425	0.0652699	11	CLPB	TSS1500	chr11:72145155-72145636	S_Shore
cg25671428	0.329926	0.568117	0.776666	0.687872	3	CLSTN2	Body
cg10257870	0.797492	0.295164	0.42201	0.352964	5	CMYA5	TSS200
cg09655403	0.782884	0.316493	0.474277	0.355815	5	CMYA5	TSS200
cg23279355	0.685656	0.268042	0.408775	0.243296	5	CMYA5	TSS200
cg09481121	0.775543	0.376987	0.586912	0.350287	5	CMYA5	TSS1500
cg03546977	0.695649	0.272982	0.388642	0.295092	5	CMYA5	TSS200
cg04154027	0.771589	0.368421	0.45484	0.383349	5	CMYA5	TSS200
cg02339197	0.325053	0.729028	0.629394	0.741189	4	CNGA1;LOC101927157;CNGA1	TSS1500;Body;5'UTR
cg16412142	0.3356	0.684665	0.522356	0.776082	4	CNGA1;LOC101927157;CNGA1	5'UTR;Body;5'UTR
cg05543638	0.486116	0.8214	0.875443	0.875173	4	CNGA1;LOC101927157;CNGA1	5'UTR;Body;5'UTR
cg15825731	0.116301	0.547299	0.349648	0.167881	1	CNIH3	Body	chr1:224805408-224805853	Island
cg01443071	0.138475	0.575082	0.717252	0.640571	17	CNP	Body	chr17:40120233-40120471	Island
cg14826331	0.15154	0.507291	0.641762	0.641555	17	CNP	Body	chr17:40118605-40119301	S_Shore
cg14376548	0.187704	0.578076	0.670591	0.636442	17	CNP	Body	chr17:40120233-40120471	Island
cg21581504	0.413913	0.758463	0.29613	0.463007	2	CNRIP1;CNRIP1	Body;Body	chr2:68546339-68547111	N_Shore
cg27264249	0.0768931	0.57512	0.245278	0.23386	3	CNTN4	TSS1500	chr3:2140029-2141784	Island
cg23771866	0.595943	0.089311	0.290929	0.353314	3	CNTN4;CNTN4	TSS1500;5'UTR
cg03352751	0.754153	0.148349	0.352315	0.281278	11	CNTN5;CNTN5;CNTN5	5'UTR;5'UTR;5'UTR
cg05376464	0.73768	0.237131	0.651232	0.447728	11	CNTN5;CNTN5;CNTN5;CNTN5	Body;Body;Body;Body
cg11795832	0.491938	0.0460574	0.0507988	0.0461857	3	CNTN6	Body
cg00996959	0.593202	0.0980582	0.258794	0.304221	7	CNTNAP2	Body
cg03321349	0.658333	0.0863843	0.0642707	0.0880328	2	CNTNAP5	Body
cg06976795	0.463435	0.0700136	0.0578563	0.0956071	2	CNTNAP5	Body
cg07771321	0.494899	0.636284	0.18834	0.49402	2	CNTNAP5	Body
cg07586437	0.6471	0.146963	0.444059	0.502973	6	COL12A1;COL12A1	Body;Body
cg04405165	0.313122	0.636543	0.0909236	0.345041	6	COL19A1	Body
cg10843076	0.750036	0.201587	0.263645	0.417488	6	COL21A1	Body
cg16566178	0.415688	0.799234	0.813042	0.834367	1	COL24A1	Body
cg11669288	0.344668	0.732651	0.645969	0.760703	1	COL24A1	Body
cg14779271	0.16346	0.5266	0.489329	0.624659	4	COL25A1;COL25A1	Body;Body
cg05819073	0.224006	0.584297	0.189615	0.51493	4	COL25A1;COL25A1;COL25A1;COL25A1	Body;Body;Body;Body
cg25088758	0.442049	0.0337798	0.0834551	0.0687075	4	COL25A1;COL25A1;COL25A1;COL25A1	1stExon;5'UTR;5'UTR;1stExon	chr4:110222970-110224257	Island
cg21010715	0.538395	0.21565	0.147054	0.112532	3	COL8A1;COL8A1;MIR548G	5'UTR;5'UTR;Body
cg04398909	0.510976	0.881086	0.495661	0.779639	6	COL9A1;COL9A1	Body;Body
cg03470396	0.494052	0.148974	0.0432328	0.104103	1	COL9A2	Body	chr1:40782220-40783145	Island
cg02557432	0.670654	0.413568	0.22502	0.335662	20	COL9A3	TSS1500	chr20:61447685-61448891	Island
cg17358529	0.196437	0.288221	0.620512	0.480691	3	COPB2;COPB2	Body;Body	chr3:139108249-139108985	N_Shore
cg21568088	0.204678	0.628582	0.448906	0.724852	4	CORIN;CORIN;CORIN	Body;Body;Body
cg17885586	0.412232	0.852499	0.794096	0.874718	4	CORIN;CORIN;CORIN	Body;Body;Body
cg07964754	0.602759	0.718549	0.263097	0.450976	16	COTL1	Body	chr16:84650960-84651565	N_Shore
cg11085283	0.561499	0.109914	0.151532	0.0825029	4	COX7B2	TSS1500
cg06366994	0.42228	0.673186	0.89025	0.856335	4	CPE	TSS1500	chr4:166299975-166300668	N_Shore
cg12427059	0.796677	0.54237	0.240068	0.45742	4	CPEB2-AS1	Body
cg03922783	0.148421	0.580896	0.390819	0.503953	7	CPED1;CPED1	Body;Body
cg06833732	0.658883	0.0438187	0.0840698	0.0435305	5	CPLX2;CPLX2	5'UTR;5'UTR	chr5:175298515-175300066	Island
cg13564889	0.550561	0.0505853	0.0419827	0.0436469	5	CPLX2;CPLX2	5'UTR;5'UTR	chr5:175298515-175300066	Island
cg01469864	0.609534	0.372063	0.112975	0.258529	5	CPLX2;CPLX2	5'UTR;5'UTR	chr5:175298515-175300066	Island
cg26121591	0.740166	0.0905128	0.0561325	0.0450995	5	CPLX2;CPLX2;CPLX2	1stExon;5'UTR;5'UTR	chr5:175298515-175300066	Island
cg16025094	0.603552	0.0600273	0.0331408	0.0364096	5	CPLX2;CPLX2;CPLX2	1stExon;5'UTR;5'UTR	chr5:175298515-175300066	Island
cg26375570	0.649195	0.0983316	0.145213	0.0645712	5	CPLX2;CPLX2;CPLX2	1stExon;5'UTR;5'UTR	chr5:175298515-175300066	Island
cg12554655	0.642213	0.0989629	0.121162	0.0879168	5	CPLX2;CPLX2;CPLX2	1stExon;5'UTR;5'UTR	chr5:175298515-175300066	Island
cg16616467	0.31569	0.941656	0.953315	0.95088	16	CPNE7;CPNE7	Body;Body	chr16:89641053-89643415	Island
cg07690018	0.0652102	0.508677	0.260572	0.48863	16	CPNE7;CPNE7	Body;Body	chr16:89641053-89643415	Island
cg08162426	0.713087	0.251765	0.220089	0.228254	12	CPNE8	Body
cg10109747	0.30935	0.931863	0.798133	0.796008	1	CR2;CR2	TSS1500;TSS1500	chr1:207627531-207628280	N_Shore
cg23605027	0.314418	0.849258	0.778615	0.814853	1	CR2;CR2	TSS1500;TSS1500	chr1:207627531-207628280	N_Shore
cg14848620	0.439078	0.883071	0.87708	0.811896	1	CR2;CR2	TSS1500;TSS1500	chr1:207627531-207628280	N_Shore
cg00040934	0.154921	0.500654	0.396559	0.590884	1	CR2;CR2	Body;Body
cg25140385	0.259443	0.688966	0.721655	0.751763	1	CRB1	3'UTR
cg25605140	0.240992	0.705115	0.726894	0.815225	1	CRB1;CRB1;CRB1;CRB1;CRB1;CRB1	Body;Body;Body;Body;Body;Body
cg21656150	0.285872	0.763699	0.503487	0.670149	1	CRB1;CRB1;CRB1;CRB1;CRB1;CRB1	Body;Body;Body;Body;Body;Body
cg09895920	0.368264	0.892079	0.926724	0.915726	1	CREB3L4;SLC39A1	Body;TSS1500	chr1:153939643-153939980	S_Shore
cg15371815	0.600342	0.0873001	0.22788	0.304065	2	CRIM1	TSS1500	chr2:36582397-36584260	N_Shore
cg23489390	0.860878	0.423185	0.656476	0.785909	2	CRIM1	Body
cg04329125	0.593721	0.271083	0.850577	0.520059	14	CRIP2	Body	chr14:105944421-105945700	Island
cg24196566	0.300811	0.466043	0.771826	0.73418	3	CRYBG3	1stExon
cg03957420	0.314854	0.789037	0.666667	0.6	8	CSGALNACT1;CSGALNACT1	Body;5'UTR
cg20912923	0.745414	0.0814557	0.322557	0.161287	8	CSMD1	Body
cg11129937	0.682968	0.233839	0.167081	0.245674	8	CSMD1	Body
cg26852625	0.611242	0.194411	0.113947	0.131086	8	CSMD1	Body
cg02563011	0.573654	0.0795754	0.152691	0.101971	8	CSMD1	Body
cg02616558	0.746067	0.204351	0.382064	0.327401	8	CSMD1	Body
cg12027248	0.772091	0.215689	0.558556	0.45928	8	CSMD1	Body
cg25329377	0.727743	0.29617	0.790418	0.523069	8	CSMD1	Body
cg10951590	0.646242	0.407111	0.119104	0.284738	8	CSMD1	Body	chr8:4848968-4852635	N_Shore
cg08668247	0.481089	0.0520007	0.049251	0.0432	8	CSMD1	Body
cg12042060	0.58123	0.17016	0.478501	0.215113	8	CSMD1	Body	chr8:4848968-4852635	N_Shelf
cg00552087	0.728737	0.298169	0.595963	0.410238	8	CSMD1	Body
cg11532179	0.766419	0.400928	0.396309	0.38099	8	CSMD1	Body
cg25104186	0.761714	0.207999	0.448529	0.404829	1	CSMD2	Body	chr1:34098896-34099119	Island
cg20314038	0.461943	0.0972122	0.063459	0.067305	1	CSMD2	Body	chr1:34628783-34630976	Island
cg03562736	0.548119	0.264122	0.195623	0.106658	8	CSMD3;CSMD3;CSMD3	Body;Body;Body
cg22436877	0.639442	0.151259	0.138784	0.202553	4	CSN1S2BP	TSS1500
cg27123691	0.704912	0.315248	0.180099	0.254613	15	CSPG4	Body
cg21609684	0.622646	0.263819	0.159348	0.204843	15	CSPG4	1stExon
cg11698750	0.605659	0.205406	0.170663	0.178102	15	CSPG4	TSS200
cg09628962	0.663915	0.270193	0.120251	0.147308	15	CSPG4;CSPG4	1stExon;5'UTR
cg04334243	0.725563	0.338264	0.677562	0.374878	2	CSRNP3	Body
cg22098429	0.469308	0.0860489	0.058976	0.116158	2	CSRNP3;CSRNP3	Body;Body
cg14264994	0.421019	0.18374	0.786273	0.52161	20	CTCFL	5'UTR	chr20:56099970-56100250	N_Shore
cg25721806	0.250666	0.155122	0.641041	0.470177	20	CTCFL	5'UTR	chr20:56099970-56100250	N_Shore
cg25397426	0.220814	0.116142	0.55042	0.41639	20	CTCFL	5'UTR	chr20:56099970-56100250	Island
cg20273358	0.240486	0.156294	0.606691	0.515818	20	CTCFL;CTCFL	5'UTR;1stExon	chr20:56099970-56100250	Island
cg25816814	0.139872	0.0836374	0.712051	0.49306	20	CTCFL;CTCFL;CTCFL;CTCFL;CTCFL;CTCFL;CTCFL;CTCFL;CTCFL;CTCFL;CTCFL;CTCFL;CTCFL;CTCFL;CTCFL;CTCFL;CTCFL	5'UTR;5'UTR;5'UTR;5'UTR;5'UTR;5'UTR;5'UTR;5'UTR;TSS200;TSS200;TSS200;TSS200;TSS200;5'UTR;5'UTR;5'UTR;5'UTR	chr20:56099970-56100250	N_Shore
cg06935129	0.200228	0.159581	0.772937	0.57546	20	CTCFL;CTCFL;CTCFL;CTCFL;CTCFL;CTCFL;CTCFL;CTCFL;CTCFL;CTCFL;CTCFL;CTCFL;CTCFL;CTCFL;CTCFL;CTCFL;CTCFL	5'UTR;5'UTR;5'UTR;5'UTR;5'UTR;5'UTR;5'UTR;5'UTR;TSS200;TSS200;TSS200;TSS200;TSS200;5'UTR;5'UTR;5'UTR;5'UTR	chr20:56099970-56100250	N_Shore
cg19649534	0.0999169	0.0821874	0.52889	0.370986	20	CTCFL;CTCFL;CTCFL;CTCFL;CTCFL;CTCFL;CTCFL;CTCFL;CTCFL;CTCFL;CTCFL;CTCFL;CTCFL;CTCFL;CTCFL;CTCFL;CTCFL	5'UTR;5'UTR;5'UTR;5'UTR;5'UTR;5'UTR;5'UTR;5'UTR;TSS200;TSS200;TSS200;TSS200;TSS200;5'UTR;5'UTR;5'UTR;5'UTR	chr20:56099970-56100250	N_Shore
cg03376831	0.162753	0.122283	0.554023	0.429494	20	CTCFL;CTCFL;CTCFL;CTCFL;CTCFL;CTCFL;CTCFL;CTCFL;CTCFL;CTCFL;CTCFL;CTCFL;CTCFL;CTCFL;CTCFL;CTCFL;CTCFL;CTCFL;CTCFL;CTCFL;CTCFL;CTCFL;CTCFL	5'UTR;5'UTR;5'UTR;5'UTR;5'UTR;5'UTR;5'UTR;5'UTR;1stExon;1stExon;1stExon;1stExon;1stExon;1stExon;TSS1500;TSS1500;TSS1500;TSS1500;TSS1500;5'UTR;5'UTR;5'UTR;5'UTR	chr20:56099970-56100250	Island
cg04415672	0.372773	0.801909	0.918344	0.870722	12	CTDSP2	Body	chr12:58238840-58241046	N_Shore
cg12758060	0.747637	0.331855	0.257903	0.395402	5	CTNND2;CTNND2;CTNND2;CTNND2;CTNND2	Body;Body;Body;Body;5'UTR
cg00854933	0.526226	0.478238	0.874309	0.9034	1	CTPS1;CTPS1	5'UTR;Body	chr1:41444870-41446116	S_Shore
cg02455644	0.907777	0.492592	0.92553	0.762445	10	CUBN	Body
cg07729794	0.862798	0.495341	0.867592	0.599965	10	CUBN	Body
cg03302448	0.662348	0.148708	0.356863	0.276311	10	CUGBP2	TSS1500
cg05833351	0.727589	0.120461	0.327132	0.373155	10	CUGBP2;CUGBP2	Body;Body
cg11002119	0.717892	0.243549	0.479637	0.461533	10	CUGBP2;CUGBP2	Body;Body
cg07578073	0.759095	0.324468	0.548556	0.711489	10	CUGBP2;CUGBP2;CUGBP2;CUGBP2	Body;Body;Body;Body
cg16155588	0.355985	0.389349	0.629559	0.744223	13	CUL4A;PCID2;PCID2;PCID2	TSS1500;Body;Body;Body	chr13:113862362-113864517	N_Shore
cg05352838	0.3009	0.413135	0.722424	0.60864	6	CUTA;CUTA;CUTA;CUTA;CUTA	3'UTR;3'UTR;3'UTR;3'UTR;3'UTR	chr6:33385678-33386262	N_Shore
cg10692693	0.234395	0.855433	0.458248	0.693908	7	CUX1;CUX1;CUX1	Body;Body;Body
cg22930650	0.6861	0.109521	0.0419742	0.0771044	4	CWH43	TSS200	chr4:48987790-48988808	Island
cg18280362	0.646468	0.148161	0.0948297	0.121167	4	CWH43	TSS200	chr4:48987790-48988808	Island
cg13693941	0.461892	0.0590577	0.0399117	0.0363541	4	CWH43	TSS200	chr4:48987790-48988808	Island
cg04005707	0.699539	0.232135	0.140904	0.149399	4	CWH43;CWH43	1stExon;5'UTR	chr4:48987790-48988808	Island
cg06599882	0.580951	0.1139	0.0791034	0.0777452	4	CWH43;CWH43	TSS1500;TSS200	chr4:48987790-48988808	Island
cg09442878	0.675106	0.45049	0.290279	0.254538	4	CWH43;CWH43	TSS200;Body	chr4:48987790-48988808	Island
cg08724409	0.281051	0.786765	1	0.83612	4	CXCL13	5'UTR
cg03626672	0.705276	0.274006	0.355381	0.420974	2	CXCR7	5'UTR	chr2:237476311-237477263	S_Shore
cg07450902	0.469177	0.0804076	0.31366	0.0821585	4	CXXC4	Body
cg16281276	0.666786	0.365089	0.289401	0.255026	11	CYB5R2	TSS1500	chr11:7694711-7695685	Island
cg17299935	0.45543	0.0175078	0.0771581	0.0390838	17	CYGB	TSS1500	chr17:74533281-74534566	Island
cg00958884	0.532096	0.0782779	0.350554	0.14155	17	CYGB	TSS200	chr17:74533281-74534566	Island
cg07781162	0.526141	0.103492	0.373908	0.167889	17	CYGB	TSS200	chr17:74533281-74534566	Island
cg22139214	0.504379	0.0779301	0.207601	0.108148	17	CYGB;PRCD	TSS200;Body	chr17:74533281-74534566	Island
cg10883901	0.681102	0.0834805	0.103238	0.0734334	2	CYP26B1	Body	chr2:72371121-72375004	Island
cg08286738	0.700398	0.114732	0.132115	0.109499	2	CYP26B1	Body	chr2:72371121-72375004	Island
cg03717555	0.655498	0.0540917	0.364059	0.300407	2	CYP26B1	Body	chr2:72371121-72375004	Island
cg05227078	0.628501	0.156411	0.251364	0.238399	2	CYP26B1	Body	chr2:72371121-72375004	Island
cg14932468	0.539617	0.0999125	0.19933	0.246227	2	CYP26B1	Body	chr2:72371121-72375004	Island
cg25905184	0.797164	0.0918625	0.129186	0.100303	2	CYP26B1;CYP26B1	Body;Body	chr2:72371121-72375004	Island
cg01872077	0.711648	0.218028	0.376945	0.188469	2	CYP27A1	TSS200	chr2:219646432-219647181	N_Shore
cg22811307	0.758227	0.368591	0.399903	0.322917	2	CYP27A1	TSS200	chr2:219646432-219647181	N_Shore
cg03460682	0.767313	0.413399	0.491464	0.315899	2	CYP27A1	TSS200	chr2:219646432-219647181	N_Shore
cg10147666	0.781929	0.425185	0.43974	0.263058	2	CYP27A1;CYP27A1	5'UTR;1stExon	chr2:219646432-219647181	Island
cg14553243	0.642849	0.321131	0.350633	0.200236	2	CYP27A1;CYP27A1	5'UTR;1stExon	chr2:219646432-219647181	Island
cg02590401	0.356958	0.888868	0.897589	0.883936	19	CYTH2;CYTH2	3'UTR;3'UTR	chr19:48983562-48984175	Island
cg15246590	0.515813	0.939523	0.925612	0.920564	19	CYTH2;CYTH2	3'UTR;3'UTR	chr19:48983562-48984175	Island
cg01532436	0.388089	0.805788	0.752761	0.827716	19	CYTH2;CYTH2	3'UTR;3'UTR	chr19:48983562-48984175	Island
cg24452181	0.278632	0.706023	0.700137	0.621098	19	CYTH2;CYTH2	3'UTR;3'UTR	chr19:48983562-48984175	S_Shore
cg27478961	0.314968	0.75424	0.694757	0.833306	21	CYYR1	Body	chr21:27945010-27945646	N_Shore
cg06894585	0.849967	0.390335	0.720879	0.608898	5	DAB2	5'UTR
cg14580297	0.902682	0.426565	0.634986	0.460066	9	DBC1	Body
cg00929635	0.107413	0.460351	0.189524	0.483212	20	DBNDD2;DBNDD2;DBNDD2;DBNDD2;SYS1-DBNDD2;DBNDD2;DBNDD2	5'UTR;5'UTR;TSS1500;TSS1500;Body;5'UTR;5'UTR	chr20:44034458-44035954	Island
cg10070027	0.422146	0.701969	0.884019	0.748613	8	DCAF13;SLC25A32;SLC25A32;SLC25A32	TSS1500;Body;Body;Body	chr8:104426894-104427823	N_Shore
cg10760452	0.358375	0.771498	0.77129	0.805267	19	DCAF15;PODNL1;PODNL1	Body;TSS1500;TSS1500	chr19:14062785-14063430	S_Shore
cg02207286	0.493246	0.0790618	0.0891409	0.075692	18	DCC	Body
cg26793378	0.480864	0.0580843	0.0872974	0.0816478	18	DCC	Body
cg07436354	0.364959	0.702785	0.321345	0.716377	4	DCHS2	Body
cg02139344	0.352454	0.788869	0.681544	0.78963	4	DCHS2	Body
cg26081339	0.262121	0.807531	0.691312	0.829236	4	DCHS2;DCHS2	TSS1500;Body
cg21578543	0.318581	0.725987	0.691447	0.732575	4	DCHS2;DCHS2	TSS1500;Body
cg06016427	0.440179	0.801305	0.848794	0.871214	4	DCK	Body	chr4:71859158-71859884	S_Shelf
cg03667040	0.131697	0.551736	0.13343	0.529868	13	DCLK1	Body
cg02872323	0.326119	0.733629	0.62725	0.82016	13	DCLK1	Body
cg01640572	0.34847	0.537809	0.778478	0.768339	13	DCLK1;DCLK1;MIR548F5;DCLK1	Body;Body;Body;Body
cg04541021	0.87485	0.421787	0.526644	0.54194	13	DCLK1;DCLK1;MIR548F5;DCLK1	Body;Body;Body;Body
cg08796307	0.6551	0.211624	0.225182	0.18275	5	DCP2;DCP2;DCP2	Body;Body;Body
cg05566140	0.578645	0.203785	0.173774	0.131499	5	DCP2;DCP2;DCP2	Body;Body;Body
cg16155661	0.1265	0.169041	0.454724	0.516196	16	DCTPP1	Body	chr16:30441095-30441675	N_Shore
cg02411786	0.360848	0.566803	0.852905	0.790887	4	DDX60	Body
cg09022213	0.304005	0.678705	0.634109	0.810366	4	DDX60	Body
cg02381562	0.384781	0.620083	0.749238	0.812018	4	DDX60	Body
cg13457143	0.41465	0.750973	0.826225	0.8609	4	DDX60L;DDX60L	Body;Body
cg09502069	0.508872	0.861089	0.94205	0.942679	1	DEGS1;DEGS1	Body;Body	chr1:224370585-224371755	S_Shore
cg26736055	0.906222	0.403196	0.88544	0.87933	14	DEGS2	TSS1500	chr14:100625319-100626461	S_Shore
cg03072769	0.649067	0.197	0.85548	0.638693	9	DENND1A;DENND1A	Body;Body
cg11903570	0.310128	0.798177	0.845931	0.792972	1	DENND1B;DENND1B;DENND1B;DENND1B	Body;Body;Body;Body
cg27185183	0.322647	0.72755	0.71639	0.848587	1	DENND1B;DENND1B;DENND1B;DENND1B	Body;Body;Body;Body
cg25060715	0.302101	0.753999	0.697549	0.799745	1	DENND1B;DENND1B;DENND1B;DENND1B	Body;Body;Body;Body
cg07479119	0.433651	0.906389	0.719872	0.849434	1	DENND1B;DENND1B;DENND1B;DENND1B;DENND1B	5'UTR;Body;Body;Body;Body
cg20241551	0.445961	0.890027	0.815824	0.852371	1	DENND1B;DENND1B;DENND1B;DENND1B;DENND1B	5'UTR;Body;Body;Body;Body
cg14833131	0.419434	0.844332	0.767663	0.808366	1	DENND1B;DENND1B;DENND1B;DENND1B;DENND1B	5'UTR;Body;Body;Body;Body
cg07580128	0.88375	0.252248	0.377943	0.424785	8	DENND3	Body
cg18714845	0.700547	0.33965	0.205815	0.299339	7	DGKB;DGKB	Body;Body
cg10730421	0.514651	0.136953	0.129505	0.119583	3	DGKG;DGKG;DGKG	5'UTR;5'UTR;5'UTR	chr3:186078710-186080111	Island
cg01795964	0.460315	0.879001	0.743446	0.88628	7	DGKI	TSS1500	chr7:137531125-137532382	S_Shore
cg02450064	0.38425	0.583541	0.790778	0.771194	17	DHX58	Body	chr17:40259521-40259829	S_Shore
cg15994744	0.532197	0.297681	0.0960496	0.106724	14	DIO2;DIO2;DIO2	Body;Body;Body
cg06876878	0.603822	0.51553	0.262348	0.728349	14	DIO2-AS1	Body
cg21174533	0.667324	0.0127133	0.00766177	0.0149441	14	DIO3	TSS1500	chr14:102025989-102031567	Island
cg16781205	0.686682	0.0477114	0.0238919	0.0353476	14	DIO3	TSS1500	chr14:102025989-102031567	Island
cg02609127	0.725756	0.193038	0.213561	0.127861	14	DIO3	TSS1500	chr14:102025989-102031567	Island
cg13126530	0.664003	0.210357	0.207185	0.186278	14	DIO3	TSS1500	chr14:102025989-102031567	Island
cg04623955	0.620017	0.182432	0.299954	0.131657	14	DIO3	TSS1500	chr14:102025989-102031567	Island
cg04818710	0.668875	0.222914	0.306503	0.203645	14	DIO3	TSS1500	chr14:102025989-102031567	Island
cg20560169	0.631881	0.226418	0.329988	0.177298	14	DIO3	TSS1500	chr14:102025989-102031567	Island
cg07193553	0.495621	0.0674057	0.155704	0.0686541	14	DIO3	TSS1500	chr14:102025989-102031567	Island
cg01044961	0.475273	0.0646355	0.0855166	0.109091	14	DIO3	TSS1500	chr14:102025989-102031567	Island
cg23354716	0.507539	0.131197	0.147382	0.103491	14	DIO3	TSS1500	chr14:102025989-102031567	Island
cg03695871	0.0911063	0.196768	0.549531	0.590957	11	DKFZp761E198	1stExon	chr11:65547499-65549261	N_Shore
cg01421943	0.651982	0.0584512	0.508782	0.228159	4	DKK2	3'UTR
cg25996553	0.513636	0.917647	0.904185	0.860049	8	DLC1	Body	chr8:13133842-13134312	N_Shore
cg01070197	0.474853	0.07936	0.0482785	0.0435077	8	DLC1;DLC1	Body;Body
cg06228828	0.334745	0.18992	0.694511	0.498779	13	DLEU2	Body	chr13:50655281-50656408	N_Shelf
cg10901805	0.145312	0.610385	0.165186	0.474672	11	DLG2;DLG2	TSS200;Body
cg02208793	0.0814419	0.533293	0.14275	0.436354	11	DLG2;DLG2	TSS200;Body
cg02101311	0.178016	0.316283	0.729647	0.570384	11	DLG2;DLG2;DLG2	Body;Body;Body
cg13076171	0.580856	0.666998	0.235343	0.631837	11	DLG2;DLG2;DLG2	Body;Body;Body
cg04923194	0.168668	0.223564	0.652359	0.424094	11	DLG2;DLG2;DLG2;DLG2	TSS1500;Body;Body;Body
cg01697794	0.281833	0.601185	0.773749	0.752806	17	DLG4;DLG4	Body;Body	chr17:7117596-7118085	N_Shore
cg17107626	0.398752	0.703504	0.874578	0.788849	17	DLG4;DLG4	Body;Body	chr17:7117596-7118085	N_Shelf
cg03613822	0.181871	0.263221	0.610151	0.476433	17	DLG4;DLG4	Body;Body	chr17:7117596-7118085	N_Shelf
cg19466160	0.402047	0.696735	0.797902	0.826552	17	DLG4;DLG4	Body;Body	chr17:7117596-7118085	N_Shore
cg20123962	0.384698	0.786524	0.799129	0.737726	18	DLGAP1;DLGAP1	TSS1500;Body
cg05637792	0.272415	0.535884	0.658316	0.713923	18	DLGAP1;DLGAP1	5'UTR;5'UTR
cg00752864	0.404257	0.627313	0.78225	0.823779	18	DLGAP1;DLGAP1	5'UTR;5'UTR
cg13888808	0.807839	0.206349	0.210529	0.159692	18	DLGAP1;DLGAP1;DLGAP1;DLGAP1;DLGAP1;DLGAP1;DLGAP1;DLGAP1;DLGAP1	Body;Body;Body;Body;Body;Body;Body;Body;Body
cg07548842	0.736778	0.293209	0.286844	0.235192	18	DLGAP1;DLGAP1;DLGAP1;DLGAP1;DLGAP1;DLGAP1;DLGAP1;DLGAP1;DLGAP1	Body;Body;Body;Body;Body;Body;Body;Body;Body
cg02239915	0.699425	0.251384	0.285836	0.229038	18	DLGAP1;DLGAP1;DLGAP1;DLGAP1;DLGAP1;DLGAP1;DLGAP1;DLGAP1;DLGAP1	Body;Body;Body;Body;Body;Body;Body;Body;Body
cg00260642	0.523372	0.110058	0.112807	0.105427	18	DLGAP1;DLGAP1;DLGAP1;DLGAP1;DLGAP1;DLGAP1;DLGAP1;DLGAP1;DLGAP1	Body;Body;Body;Body;Body;Body;Body;Body;Body
cg05111420	0.708561	0.336219	0.328181	0.253504	18	DLGAP1;DLGAP1;DLGAP1;DLGAP1;DLGAP1;DLGAP1;DLGAP1;DLGAP1;DLGAP1	Body;Body;Body;Body;Body;Body;Body;Body;Body
cg05825371	0.484372	0.126223	0.0774254	0.0610779	18	DLGAP1;DLGAP1;DLGAP1;DLGAP1;DLGAP1;DLGAP1;DLGAP1;DLGAP1;DLGAP1	Body;Body;Body;Body;Body;Body;Body;Body;Body
cg14168851	0.527256	0.115115	0.143279	0.181677	18	DLGAP1;DLGAP1;DLGAP1;DLGAP1;DLGAP1;DLGAP1;DLGAP1;DLGAP1;DLGAP1	Body;Body;Body;Body;Body;Body;Body;Body;Body
cg14450972	0.758337	0.268253	0.724774	0.490624	18	DLGAP1-AS4;DLGAP1;DLGAP1	Body;5'UTR;5'UTR
cg18124721	0.728805	0.248817	0.23097	0.182921	19	DLL3;DLL3	TSS200;TSS200	chr19:39989397-39990140	Island
cg11680792	0.764885	0.26393	0.293145	0.221511	19	DLL3;DLL3	TSS200;TSS200	chr19:39989397-39990140	Island
cg02873868	0.648661	0.207392	0.235969	0.171507	19	DLL3;DLL3	TSS200;TSS200	chr19:39989397-39990140	Island
cg15464727	0.358779	0.746945	0.765033	0.772788	14	DLST;DLST;DLST;DLST	Body;Body;Body;Body	chr14:75348485-75349061	S_Shore
cg17737681	0.956222	0.487714	0.9365	0.888181	2	DLX1;DLX1	Body;Body	chr2:172951289-172952159	Island
cg18147215	0.645373	0.176927	0.374696	0.353779	2	DLX1;DLX1	Body;Body	chr2:172951289-172952159	Island
cg13368941	0.501975	0.0658006	0.0310219	0.0164586	17	DLX3	Body	chr17:48070698-48072654	Island
cg05639912	0.510577	0.0839175	0.094461	0.240139	17	DLX3	Body	chr17:48070698-48072654	Island
cg26463516	0.584138	0.300265	0.160039	0.215597	19	DMKN;DMKN;DMKN;DMKN;DMKN;DMKN	Body;5'UTR;Body;Body;Body;Body
cg07057864	0.701006	0.383482	0.832158	0.547151	9	DMRT1	Body
cg06495009	0.341545	0.523426	0.756397	0.806966	9	DMRT2;DMRT2;DMRT2	TSS1500;TSS1500;TSS1500	chr9:1050078-1050510	N_Shore
cg02497126	0.0824982	0.439511	0.103825	0.464406	9	DMRTA1	TSS1500	chr9:22446681-22447695	N_Shore
cg21048050	0.45775	0.242839	0.674736	0.650923	15	DMXL2;DMXL2;DMXL2	Body;Body;Body	chr15:51914167-51915396	N_Shore
cg16403725	0.628622	0.135301	0.202373	0.172825	5	DNAH5	Body
cg03922748	0.781434	0.36947	0.842627	0.733185	2	DNAJB2;DNAJB2	TSS1500;TSS1500	chr2:220143879-220144633	N_Shore
cg00748492	0.920255	0.456533	0.847438	0.677	10	DNAJC1	Body
cg19691106	0.693229	0.270309	0.626186	0.451804	10	DNAJC1	Body
cg17468665	0.425023	0.788631	0.938893	0.892016	12	DNAJC14	Body	chr12:56223263-56223598	N_Shore
cg24639100	0.228799	0.532865	0.635396	0.720118	12	DNAJC14	Body	chr12:56223263-56223598	N_Shore
cg22754812	0.372282	0.625653	0.788724	0.810446	12	DNAJC14;TMEM198B;TMEM198B;TMEM198B;TMEM198B	Body;TSS1500;TSS1500;TSS1500;TSS1500	chr12:56223786-56224312	N_Shore
cg14950855	0.475046	0.02699	0.341608	0.18141	12	DNAJC22	TSS1500	chr12:49738680-49740841	Island
cg17207266	0.280966	0.77411	0.736573	0.704944	2	DNMT3A;DNMT3A;DNMT3A	5'UTR;5'UTR;5'UTR	chr2:25563309-25563661	N_Shore
cg15843262	0.28253	0.475742	0.775804	0.64068	2	DNMT3A;DNMT3A;DNMT3A	Body;Body;Body	chr2:25474757-25475598	N_Shore
cg16498920	0.208576	0.0256582	0.511916	0.257649	2	DNMT3A;DNMT3A;DNMT3A	TSS200;Body;Body	chr2:25474757-25475598	Island
cg19489797	0.254472	0.024914	0.527089	0.257989	2	DNMT3A;DNMT3A;DNMT3A;DNMT3A	Body;5'UTR;Body;1stExon	chr2:25474757-25475598	Island
cg04173586	0.251578	0.949319	0.96653	0.956064	19	DOT1L	Body	chr19:2163632-2165603	S_Shore
cg21181453	0.354339	0.698809	0.783369	0.702446	9	DPM2	TSS200	chr9:130699759-130700266	S_Shore
cg03774868	0.403248	0.0667664	0.709543	0.356841	2	DPP10	Body
cg24654266	0.461868	0.0321858	0.135781	0.0815504	2	DPP10	Body	chr2:115419728-115420261	Island
cg04444758	0.248495	0.494157	0.565816	0.711227	2	DPP4	Body
cg18915452	0.477506	0.0329386	0.285271	0.399716	10	DPYSL4	TSS1500	chr10:133998912-134001500	Island
cg20150125	0.717392	0.581901	0.287544	0.281444	18	DSG1-AS1	Body
cg03761952	0.546182	0.159311	0.183088	0.169396	18	DSG4;DSG4;DSG4;DSG4	1stExon;1stExon;5'UTR;5'UTR
cg00125205	0.626467	0.103068	0.353865	0.226999	4	DTHD1	TSS1500
cg25853052	0.59341	0.14878	0.453082	0.330611	4	DTHD1;DTHD1	Body;Body
cg17438432	0.694225	0.677017	0.247803	0.238188	15	DUOX1;DUOX1;DUOXA1	TSS1500;TSS1500;5'UTR	chr15:45421236-45422394	Island
cg10496082	0.627934	0.664511	0.213324	0.43007	15	DUOX1;DUOX1;DUOXA1	TSS200;TSS200;TSS200	chr15:45421236-45422394	Island
cg05804220	0.745684	0.78979	0.373951	0.547474	15	DUOX1;DUOX1;DUOXA1	TSS200;TSS200;TSS200	chr15:45421236-45422394	Island
cg08328777	0.681566	0.767397	0.35352	0.484289	15	DUOX1;DUOX1;DUOXA1;DUOXA1	TSS200;TSS200;1stExon;5'UTR	chr15:45421236-45422394	Island
cg06646705	0.714286	0.759707	0.266827	0.514001	15	DUOX1;DUOX1;DUOXA1;DUOXA1;DUOXA1;DUOXA1	TSS200;TSS200;TSS200;TSS200;TSS200;TSS200	chr15:45421236-45422394	Island
cg11230298	0.675597	0.757382	0.307497	0.531989	15	DUOX1;DUOX1;DUOXA1;DUOXA1;DUOXA1;DUOXA1;DUOXA1;DUOXA1	TSS200;TSS200;1stExon;1stExon;TSS200;TSS200;5'UTR;5'UTR	chr15:45421236-45422394	Island
cg23899628	0.628732	0.210183	0.347332	0.131633	15	DUOX2;DUOXA2	TSS200;TSS200	chr15:45406467-45406882	Island
cg00465476	0.661152	0.246859	0.375145	0.161632	15	DUOX2;DUOXA2	TSS200;TSS200	chr15:45406467-45406882	Island
cg16778527	0.642857	0.251831	0.381443	0.17581	15	DUOX2;DUOXA2	TSS200;TSS200	chr15:45406467-45406882	Island
cg02029908	0.294355	0.843448	0.886249	0.863901	5	DUSP1	3'UTR	chr5:172197482-172199606	N_Shore
cg17378966	0.272731	0.764783	0.811829	0.770933	5	DUSP1	Body	chr5:172197482-172199606	N_Shore
cg07018389	0.0595736	0.501927	0.515215	0.61884	5	DUSP1	3'UTR	chr5:172197482-172199606	N_Shore
cg00593243	0.44006	0.897886	0.920652	0.897239	5	DUSP1	Body	chr5:172197482-172199606	N_Shore
cg12676534	0.422768	0.792456	0.77433	0.879682	20	DUSP15;DUSP15;DUSP15	Body;Body;Body	chr20:30449011-30449593	S_Shore
cg06727510	0.492168	0.0908541	0.0726549	0.0419865	2	DUSP2	Body	chr2:96810443-96811454	Island
cg04882937	0.420395	0.0109533	0.0300073	0.020318	2	DUSP2	1stExon	chr2:96810443-96811454	Island
cg10309642	0.379682	0.896474	0.764794	0.911416	7	DYNC1I1;DYNC1I1;DYNC1I1	Body;Body;Body
cg25746778	0.451722	0.110411	0.61025	0.511606	10	EBF3	Body	chr10:131756690-131758787	Island
cg19722082	0.294097	0.69102	0.645703	0.727763	5	EDIL3	TSS1500	chr5:83679584-83680720	S_Shore
cg14230379	0.110092	0.101224	0.404278	0.529006	11	EFCAB4A	TSS1500	chr11:826941-827625	Island
cg03510349	0.3379	0.169823	0.742289	0.592	12	EFCAB4B;EFCAB4B;EFCAB4B	5'UTR;5'UTR;5'UTR	chr12:3862068-3862606	N_Shore
cg02919615	0.679722	0.020718	0.339297	0.340492	19	EFNA2	Body	chr19:1295513-1295891	Island
cg15490703	0.684354	0.109175	0.320017	0.246646	19	EFNA2	Body	chr19:1295513-1295891	Island
cg16988887	0.697735	0.105686	0.383259	0.314352	19	EFNA2	Body	chr19:1295513-1295891	Island
cg18771357	0.494981	0.0415819	0.0329085	0.0345212	13	EFNB2	Body	chr13:107186468-107189024	Island
cg07040244	0.540696	0.219974	0.681223	0.52914	1	EGLN1	Body	chr1:231556681-231558447	N_Shore
cg08078058	0.285587	0.772715	0.637676	0.822624	19	EGLN2;EGLN2	1stExon;Body	chr19:41306982-41307313	Island
cg09102257	0.989215	0.36612	0.926986	0.951506	5	EGR1	Body	chr5:137803095-137803333	Island
cg25274376	0.278033	0.687509	0.530813	0.709955	12	EID3;TXNRD1;TXNRD1;TXNRD1;TXNRD1;TXNRD1;TXNRD1;TXNRD1	TSS1500;5'UTR;5'UTR;5'UTR;5'UTR;Body;Body;Body	chr12:104697348-104697984	N_Shore
cg15184308	0.500852	0.875105	0.866121	0.902794	12	EID3;TXNRD1;TXNRD1;TXNRD1;TXNRD1;TXNRD1;TXNRD1;TXNRD1	TSS1500;5'UTR;5'UTR;5'UTR;5'UTR;Body;Body;Body	chr12:104697348-104697984	N_Shore
cg15633390	0.697257	0.0968525	0.331555	0.133065	4	EIF4E;EIF4E;EIF4E;EIF4E;EIF4E	5'UTR;1stExon;5'UTR;TSS1500;1stExon	chr4:99849305-99850552	S_Shore
cg11037477	0.550105	0.058185	0.161357	0.0983637	4	EIF4E;EIF4E;EIF4E;EIF4E;EIF4E	5'UTR;1stExon;5'UTR;TSS1500;1stExon	chr4:99849305-99850552	S_Shore
cg21554861	0.536809	0.0981439	0.149271	0.0638839	4	EIF4E;EIF4E;EIF4E;EIF4E;EIF4E	5'UTR;1stExon;5'UTR;TSS1500;1stExon	chr4:99849305-99850552	S_Shore
cg18160135	0.513876	0.0956183	0.143698	0.0629459	4	EIF4E;EIF4E;EIF4E;EIF4E;EIF4E	5'UTR;1stExon;5'UTR;TSS1500;1stExon	chr4:99849305-99850552	S_Shore
cg14972143	0.458546	0.0469089	0.147418	0.0457105	4	EIF4E;EIF4E;EIF4E;EIF4E;EIF4E	5'UTR;1stExon;5'UTR;TSS1500;1stExon	chr4:99849305-99850552	S_Shore
cg26717554	0.474697	0.0226765	0.0173886	0.0278748	19	ELANE	Body	chr19:852855-853495	Island
cg08269974	0.493279	0.0251665	0.0262245	0.0855251	19	ELANE	Body	chr19:852855-853495	Island
cg24361265	0.422178	0.719036	0.90888	0.881822	15	ELL3	Body	chr15:44068586-44069792	Island
cg01921107	0.769789	0.0846353	0.320084	0.274002	4	EMCN;EMCN	TSS1500;TSS1500
cg13298116	0.218614	0.753839	0.457786	0.58736	11	EML3;MTA2	3'UTR;TSS1500	chr11:62368454-62370491	Island
cg16022049	0.751662	0.320221	0.335478	0.517089	12	EMP1	5'UTR
cg21490635	0.724329	0.321735	0.301403	0.401754	12	EMP1	TSS1500
cg27284557	0.570164	0.182673	0.146061	0.22814	12	EMP1	5'UTR
cg04078728	0.896672	0.489313	0.491577	0.606378	12	EMP1	TSS1500
cg01989819	0.852231	0.382063	0.36209	0.521469	12	EMP1;EMP1	1stExon;5'UTR
cg14409083	0.782828	0.37521	0.317065	0.424021	12	EMP1;EMP1	5'UTR;1stExon
cg24188415	0.533793	0.889441	0.902485	0.945974	10	EMX2;EMX2OS;EMX2	Body;TSS200;Body	chr10:119301321-119305368	Island
cg17276590	0.310472	0.799425	0.700029	0.798569	10	EMX2OS;EMX2;EMX2	Body;Body;Body	chr10:119301321-119305368	Island
cg02230244	0.291405	0.819409	0.678399	0.774063	12	ENO2	5'UTR	chr12:7023261-7024089	S_Shore
cg09438075	0.188726	0.606647	0.469953	0.624921	13	ENOX1	5'UTR	chr13:44359858-44361696	N_Shore
cg17117553	0.302985	0.704753	0.682665	0.751217	13	ENOX1;ENOX1	5'UTR;5'UTR
cg25987051	0.387308	0.743087	0.803348	0.794845	13	ENOX1;ENOX1	5'UTR;5'UTR	chr13:44359858-44361696	N_Shelf
cg03491687	0.424965	0.766238	0.780704	0.878159	13	ENOX1;ENOX1	5'UTR;5'UTR
cg10434137	0.415293	0.792533	0.931626	0.916231	13	ENOX1-AS2;ENOX1;ENOX1;ENOX1	Body;5'UTR;5'UTR;5'UTR
cg25559189	0.346276	0.771816	0.752963	0.870425	13	ENOX1-AS2;ENOX1;ENOX1;ENOX1	Body;5'UTR;5'UTR;5'UTR
cg04054100	0.24678	0.75696	0.44863	0.537832	22	ENTHD1	Body
cg04844693	0.68777	0.228877	0.522338	0.462803	1	EPB41;EPB41;EPB41;EPB41;EPB41;EPB41	5'UTR;5'UTR;5'UTR;TSS1500;5'UTR;5'UTR	chr1:29240768-29241969	N_Shore
cg04918982	0.528252	0.0497217	0.380895	0.306433	6	EPB41L2;EPB41L2;EPB41L2;EPB41L2	5'UTR;5'UTR;5'UTR;5'UTR	chr6:131383431-131384371	N_Shore
cg07271080	0.211075	0.926647	0.672943	0.736669	18	EPB41L3;EPB41L3;EPB41L3;EPB41L3	TSS1500;5'UTR;5'UTR;5'UTR	chr18:5542847-5543054	N_Shelf
cg18328794	0.184905	0.819429	0.598472	0.704464	18	EPB41L3;EPB41L3;EPB41L3;EPB41L3	TSS200;5'UTR;5'UTR;5'UTR	chr18:5542847-5543054	N_Shelf
cg14770814	0.305262	0.865831	0.828072	0.856331	18	EPB41L3;EPB41L3;EPB41L3;EPB41L3	TSS200;5'UTR;5'UTR;5'UTR	chr18:5542847-5543054	N_Shelf
cg14708469	0.254237	0.829069	0.649658	0.798152	18	EPB41L3;EPB41L3;EPB41L3;EPB41L3	TSS200;5'UTR;5'UTR;5'UTR	chr18:5542847-5543054	N_Shelf
cg24308635	0.258189	0.835993	0.74014	0.734061	18	EPB41L3;EPB41L3;EPB41L3;EPB41L3	TSS1500;5'UTR;5'UTR;5'UTR	chr18:5543437-5544241	N_Shore
cg02967910	0.389175	0.904895	0.746381	0.834857	18	EPB41L3;EPB41L3;EPB41L3;EPB41L3	TSS1500;5'UTR;5'UTR;5'UTR	chr18:5542847-5543054	N_Shelf
cg00639176	0.135966	0.537294	0.578073	0.585699	18	EPB41L3;EPB41L3;EPB41L3;EPB41L3	TSS200;5'UTR;5'UTR;5'UTR	chr18:5542847-5543054	N_Shelf
cg13967811	0.348324	0.706042	0.504801	0.80465	5	EPB41L4A	Body
cg22230947	0.140002	0.367191	0.515597	0.56019	5	EPB41L4A	Body
cg19747465	0.352291	0.846666	0.749249	0.797046	4	EPGN	TSS200
cg07643762	0.455921	0.801774	0.68124	0.941182	4	EPGN	TSS200
cg07796901	0.355291	0.776162	0.900185	0.897368	4	EPGN;EPGN;EPGN;EPGN;EPGN;EPGN;EPGN	TSS200;TSS200;TSS200;TSS200;TSS200;TSS200;TSS200
cg21092682	0.335656	0.786353	0.769617	0.772487	4	EPGN;EPGN;EPGN;EPGN;EPGN;EPGN;EPGN	TSS1500;TSS1500;TSS1500;TSS1500;TSS1500;TSS1500;TSS1500
cg07916307	0.486774	0.346715	0.860425	0.68158	2	EPHA4;EPHA4;EPHA4	3'UTR;3'UTR;3'UTR
cg22475763	0.377781	0.0758993	0.585793	0.260064	2	EPHA4;EPHA4;EPHA4	Body;Body;Body
cg27209108	0.472638	0.71003	0.852433	0.888491	3	EPHA6	3'UTR
cg24739801	0.866104	0.814512	0.889633	0.171833	6	EPM2A;EPM2A	Body;Body
cg10990993	0.0801294	0.13663	0.784373	0.60369	3	EPM2AIP1;MLH1	1stExon;TSS1500	chr3:37034228-37035356	N_Shore
cg24607398	0.054446	0.118228	0.732652	0.545975	3	EPM2AIP1;MLH1	1stExon;TSS1500	chr3:37034228-37035356	N_Shore
cg02103401	0.0866298	0.147291	0.711957	0.625387	3	EPM2AIP1;MLH1	1stExon;TSS1500	chr3:37034228-37035356	N_Shore
cg08739221	0.27091	0.748256	0.525204	0.7843	12	EPS8	5'UTR
cg10444843	0.387689	0.781512	0.884553	0.882434	12	EPS8	Body
cg03652390	0.408232	0.608574	0.846152	0.803099	12	EPS8	5'UTR
cg23161432	0.357203	0.684554	0.718581	0.812278	12	EPS8	5'UTR
cg02037718	0.424506	0.707838	0.823419	0.861099	12	EPS8	Body
cg03763873	0.771855	0.263837	0.29519	0.269093	13	EPSTI1;EPSTI1	Body;Body	chr13:43566074-43566508	N_Shore
cg22125968	0.823884	0.315942	0.369213	0.329032	13	EPSTI1;EPSTI1	TSS200;TSS200	chr13:43566074-43566508	Island
cg02432272	0.42546	0.667312	0.865074	0.820432	13	EPSTI1;EPSTI1	Body;Body
cg19882651	0.0907754	0.624897	0.175134	0.604238	2	ERBB4;ERBB4	Body;Body
cg19490017	0.120942	0.681998	0.424653	0.593104	2	ERBB4;ERBB4	Body;Body
cg05844832	0.087369	0.609845	0.36782	0.59517	2	ERBB4;ERBB4	Body;Body
cg22586938	0.1024	0.605579	0.388355	0.622386	2	ERBB4;ERBB4	Body;Body
cg02515556	0.120011	0.619062	0.229575	0.529593	2	ERBB4;ERBB4	Body;Body
cg14734993	0.153624	0.683198	0.341844	0.539988	2	ERBB4;ERBB4	Body;Body
cg14394767	0.0829244	0.525682	0.34276	0.573441	2	ERBB4;ERBB4	Body;Body
cg03641711	0.108813	0.564871	0.124229	0.353009	2	ERBB4;ERBB4	Body;Body
cg13167828	0.098509	0.590106	0.219845	0.373451	2	ERBB4;ERBB4	Body;Body
cg22477023	0.154653	0.57497	0.416805	0.619681	2	ERBB4;ERBB4	Body;Body
cg07989895	0.0456474	0.544076	0.247269	0.242376	2	ERBB4;ERBB4	Body;Body
cg06616741	0.200635	0.619308	0.394478	0.626159	2	ERBB4;ERBB4	Body;Body
cg12854232	0.181374	0.610446	0.397038	0.589884	2	ERBB4;ERBB4	Body;Body
cg03402373	0.238182	0.615536	0.555299	0.689719	2	ERBB4;ERBB4	Body;Body
cg26937759	0.346812	0.778293	0.678721	0.747274	2	ERBB4;ERBB4	Body;Body
cg00498434	0.125175	0.58452	0.284603	0.440705	2	ERBB4;ERBB4	Body;Body
cg01439078	0.0730692	0.537387	0.197567	0.297305	2	ERBB4;ERBB4	Body;Body
cg13643378	0.0541915	0.474177	0.0854422	0.28847	2	ERBB4;ERBB4	Body;Body
cg24924667	0.133837	0.459307	0.332088	0.592911	2	ERBB4;ERBB4	Body;Body
cg04784316	0.0709478	0.49132	0.12906	0.295557	2	ERBB4;ERBB4	Body;Body
cg14046637	0.248423	0.680132	0.595114	0.53993	2	ERBB4;ERBB4	Body;Body
cg18220666	0.174894	0.60434	0.631794	0.592666	4	EREG	3'UTR
cg14536431	0.327912	0.756648	0.685073	0.808548	21	ERG;ERG	5'UTR;5'UTR	chr21:40032243-40033665	N_Shelf
cg21578987	0.433882	0.68776	0.848482	0.849949	21	ERG;ERG	5'UTR;5'UTR	chr21:40032243-40033665	N_Shelf
cg26487948	0.400988	0.0284748	0.0326388	0.0167307	5	ERGIC1	Body
cg00631797	0.788663	0.357678	0.328849	0.309207	4	ERVMER34-1;ERVMER34-1	TSS1500;TSS1500	chr4:53617118-53617607	S_Shore
cg01321962	0.130251	0.408438	0.535448	0.578305	6	ESR1;ESR1	5'UTR;TSS1500	chr6:152128822-152129771	N_Shelf
cg22419039	0.617436	0.186253	0.122385	0.138151	1	ESRRG;ESRRG;ESRRG	TSS1500;TSS1500;5'UTR	chr1:217262998-217263214	Island
cg24933127	0.786863	0.527332	0.285895	0.445386	1	ESRRG;ESRRG;ESRRG	TSS1500;TSS1500;5'UTR	chr1:217262998-217263214	S_Shore
cg03750606	0.504183	0.123481	0.0928304	0.105862	1	ESRRG;ESRRG;ESRRG	TSS200;5'UTR;TSS200	chr1:217262998-217263214	N_Shore
cg01537645	0.0990676	0.453036	0.452498	0.538912	1	ESRRG;ESRRG;ESRRG	5'UTR;5'UTR;5'UTR
cg13242895	0.242014	0.410904	0.597594	0.659176	1	ESRRG;ESRRG;ESRRG;ESRRG;ESRRG	Body;Body;Body;Body;Body
cg03821675	0.736885	0.362361	0.367097	0.170635	1	ESRRG;ESRRG;ESRRG;ESRRG;ESRRG;ESRRG;ESRRG	TSS1500;TSS1500;TSS1500;TSS200;5'UTR;5'UTR;5'UTR	chr1:217262998-217263214	S_Shore
cg12240886	0.731715	0.405067	0.268594	0.22095	1	ESRRG;ESRRG;ESRRG;ESRRG;ESRRG;ESRRG;ESRRG	TSS1500;TSS1500;TSS1500;TSS200;5'UTR;5'UTR;5'UTR	chr1:217262998-217263214	S_Shore
cg27581159	0.504642	0.0906021	0.0723047	0.0826482	1	ESRRG;ESRRG;ESRRG;ESRRG;ESRRG;ESRRG;ESRRG	TSS1500;TSS1500;TSS1500;TSS200;5'UTR;5'UTR;5'UTR	chr1:217262998-217263214	Island
cg11013583	0.52998	0.128833	0.109265	0.113966	1	ESRRG;ESRRG;ESRRG;ESRRG;ESRRG;ESRRG;ESRRG	TSS1500;TSS1500;TSS1500;TSS200;5'UTR;5'UTR;5'UTR	chr1:217262998-217263214	Island
cg21731721	0.212236	0.58508	0.655761	0.61919	1	ESRRG;ESRRG;ESRRG;ESRRG;ESRRG;ESRRG;ESRRG;ESRRG;ESRRG;ESRRG;ESRRG	TSS200;TSS200;5'UTR;5'UTR;5'UTR;5'UTR;5'UTR;5'UTR;5'UTR;5'UTR;5'UTR
cg23774988	0.742063	0.189181	0.137531	0.116188	11	ETS1	Body	chr11:128419198-128419513	Island
cg25244476	0.4959	0.0744436	0.0357654	0.0941834	11	ETS1	Body	chr11:128419198-128419513	N_Shore
cg09915500	0.570498	0.106029	0.172994	0.162258	11	ETS1	Body	chr11:128419198-128419513	N_Shore
cg11552868	0.257836	0.645474	0.265739	0.582874	11	ETS1	Body
cg26889659	0.240233	0.265982	0.7373	0.466253	6	EXOC2	5'UTR
cg00472783	0.798687	0.457535	0.841476	0.464857	7	EXOC4;EXOC4	TSS1500;TSS1500
cg00268121	0.566157	0.111719	0.20549	0.108652	11	EXT2;EXT2	TSS1500;TSS1500	chr11:44117117-44117994	N_Shore
cg24944290	0.400473	0.849979	0.87011	0.875305	8	EYA1;EYA1;EYA1;EYA1;EYA1;EYA1	5'UTR;Body;Body;Body;Body;Body
cg18144652	0.440848	0.861494	0.815608	0.839912	8	EYA1;EYA1;EYA1;EYA1;EYA1;EYA1	Body;Body;Body;Body;Body;Body
cg11023808	0.59298	0.300047	0.732183	0.664232	20	EYA2;EYA2	5'UTR;5'UTR
cg02965931	0.79339	0.126014	0.0975321	0.179988	6	EYA4;EYA4;EYA4	Body;Body;Body
cg25375297	0.685747	0.180776	0.205061	0.25698	6	EYA4;EYA4;EYA4	Body;Body;Body
cg10105884	0.529318	0.126538	0.0950737	0.189205	6	EYA4;EYA4;EYA4	Body;Body;Body
cg17736819	0.727926	0.253929	0.453427	0.423299	6	EYA4;EYA4;EYA4	Body;Body;Body
cg01483198	0.719753	0.0926049	0.0579445	0.127914	6	EYA4;EYA4;EYA4;EYA4;EYA4	Body;Body;Body;Body;Body
cg08769701	0.748182	0.279153	0.115675	0.154604	6	EYA4;EYA4;EYA4;EYA4;EYA4	Body;Body;Body;Body;Body
cg07491687	0.766595	0.204136	0.285213	0.286313	6	EYA4;EYA4;EYA4;EYA4;EYA4	Body;Body;Body;Body;Body
cg13460476	0.670583	0.192302	0.473049	0.511422	6	EYA4;EYA4;EYA4;EYA4;EYA4	Body;Body;Body;Body;Body
cg13854642	0.577699	0.16322	0.171683	0.257856	6	EYA4;EYA4;EYA4;EYA4;EYA4	5'UTR;5'UTR;5'UTR;5'UTR;5'UTR
cg08412857	0.46839	0.0688174	0.0626491	0.115716	6	EYA4;EYA4;EYA4;EYA4;EYA4	Body;Body;Body;Body;Body
cg16408060	0.575832	0.155769	0.0636395	0.167389	6	EYA4;EYA4;EYA4;EYA4;EYA4;TARID	Body;Body;Body;Body;Body;Body
cg14558021	0.781286	0.286108	0.433971	0.52596	6	EYA4;EYA4;EYA4;EYA4;EYA4;TARID	Body;Body;Body;Body;Body;Body
cg09183033	0.658795	0.18669	0.297295	0.426396	6	EYA4;EYA4;EYA4;EYA4;EYA4;TARID	Body;Body;Body;Body;Body;Body
cg08302484	0.387941	0.807855	0.701213	0.811583	6	EYS;EYS	Body;Body
cg18690301	0.250902	0.699522	0.465688	0.351654	6	EYS;EYS	Body;Body
cg05602360	0.208882	0.720003	0.729018	0.598504	4	F11	Body
cg04349293	0.336531	0.77054	0.612381	0.732626	4	F11;F11	1stExon;5'UTR
cg07194321	0.544596	0.176031	0.599754	0.422959	9	FAM108B1;FAM108B1	5'UTR;5'UTR	chr9:74525249-74526679	N_Shore
cg14766700	0.227595	0.328578	0.666423	0.404385	11	FAM111A;FAM111A;FAM111A;FAM111A;FAM111A	5'UTR;5'UTR;5'UTR;TSS1500;TSS1500	chr11:58910127-58910584	S_Shore
cg13676763	0.72259	0.315505	0.297667	0.35857	9	FAM125B	Body	chr9:129261861-129262156	S_Shore
cg13782092	0.439726	0.787238	0.847156	0.842587	4	FAM13A;FAM13A	Body;Body
cg04040840	0.282897	0.683499	0.75086	0.672555	4	FAM13A;FAM13A;FAM13A;FAM13A;FAM13A	Body;Body;Body;Body;Body
cg14140515	0.355183	0.694207	0.860999	0.730613	5	FAM159B	Body	chr5:63986189-63986974	S_Shelf
cg13103606	0.307098	0.457135	0.671088	0.712479	4	FAM160A1	5'UTR
cg23367608	0.569954	0.159423	0.177897	0.14391	6	FAM162B	1stExon	chr6:117085739-117086942	Island
cg07641160	0.488195	0.0565407	0.0409028	0.0403281	6	FAM162B;FAM162B	1stExon;5'UTR	chr6:117085739-117086942	Island
cg12125332	0.323254	0.202509	0.620807	0.556618	14	FAM164C;FAM164C	5'UTR;5'UTR	chr14:75535825-75536376	S_Shore
cg13783444	0.312317	0.342048	0.699056	0.647381	14	FAM164C;FAM164C;FAM164C;FAM164C	1stExon;5'UTR;1stExon;5'UTR	chr14:75535825-75536376	S_Shore
cg01221780	0.585868	0.111147	0.306771	0.422249	5	FAM172A;FAM172A;FAM172A;FAM172A	Body;5'UTR;5'UTR;5'UTR	chr5:93446953-93447436	N_Shore
cg15671708	0.692079	0.112936	0.53711	0.484141	10	FAM188A	TSS1500	chr10:15902079-15902402	S_Shore
cg06284285	0.758296	0.222286	0.717723	0.565912	10	FAM188A	TSS1500	chr10:15902079-15902402	S_Shore
cg26896155	0.157204	0.918795	0.769009	0.761121	4	FAM190A	TSS200	chr4:91048411-91049682	Island
cg17397028	0.366394	0.978317	0.961365	0.926901	4	FAM190A	TSS200	chr4:91048411-91049682	Island
cg08854306	0.329889	0.955179	0.801683	0.796795	4	FAM190A	TSS200	chr4:91048411-91049682	Island
cg00865356	0.392277	0.975353	0.834283	0.714286	4	FAM190A	TSS200	chr4:91048411-91049682	Island
cg00179663	0.809636	0.437803	0.306696	0.295188	4	FAM190A	Body
cg10363549	0.754521	0.180483	0.166868	0.148406	4	FAM190A;FAM190A	3'UTR;Body
cg01321088	0.533584	0.618944	0.150465	0.482114	4	FAM190A;FAM190A	5'UTR;TSS200
cg06606318	0.0556202	0.492397	0.146362	0.447594	1	FAM46B;FAM46B	5'UTR;1stExon	chr1:27338879-27339441	Island
cg13782884	0.043431	0.469728	0.318582	0.510713	1	FAM46B;FAM46B	5'UTR;1stExon	chr1:27338879-27339441	Island
cg06763443	0.26396	0.513076	0.622429	0.722438	5	FAM53C;FAM53C;CDC25C	5'UTR;5'UTR;TSS1500	chr5:137673380-137674328	S_Shore
cg04947137	0.212485	0.473904	0.688713	0.525773	6	FAM54A;FAM54A	TSS1500;TSS1500	chr6:136571120-136571814	S_Shore
cg02446081	0.277624	0.381988	0.712266	0.58541	6	FAM54A;FAM54A	TSS1500;TSS1500	chr6:136571120-136571814	S_Shore
cg19720260	0.16653	0.294234	0.102266	0.530838	11	FAM55B;FAM55B	5'UTR;1stExon
cg21833776	0.245174	0.468354	0.603455	0.792702	11	FAM55D;FAM55D	5'UTR;5'UTR
cg14741228	0.407344	0.199094	0.628917	0.593094	12	FAM60A;FAM60A;FLJ13224;FAM60A	5'UTR;5'UTR;TSS1500;5'UTR	chr12:31476717-31479466	N_Shore
cg02134660	0.639266	0.167836	0.407098	0.438962	6	FAM83B	TSS1500	chr6:54711153-54712033	N_Shore
cg08064683	0.536162	0.937309	0.923217	0.897981	4	FAT1	Body
cg17090401	0.503726	0.90684	0.839275	0.884574	4	FAT1	5'UTR	chr4:187644319-187648253	N_Shelf
cg13216928	0.824929	0.447162	0.272484	0.634652	11	FAT3	Body	chr11:92615835-92616668	N_Shore
cg15329510	0.181618	0.199626	0.44534	0.568445	11	FAT3	TSS1500
cg21705881	0.731503	0.362251	0.323963	0.384329	11	FAT3	Body
cg04211253	0.0759309	0.548173	0.328045	0.364003	4	FAT4;FAT4;FAT4	Body;Body;Body
cg14562755	0.246508	0.66076	0.59199	0.638905	4	FAT4;FAT4;FAT4	Body;Body;Body
cg02246427	0.381402	0.241347	0.657734	0.636289	15	FBXO22;FBXO22	Body;Body	chr15:76196103-76196950	S_Shore
cg01181485	0.781776	0.421378	0.814165	0.788778	4	FBXW7	5'UTR	chr4:153456108-153457843	N_Shelf
cg05764719	0.903002	0.36968	0.79275	0.65405	4	FBXW7;FBXW7	5'UTR;5'UTR
cg22976883	0.81791	0.347277	0.767869	0.659684	4	FBXW7;FBXW7;FBXW7	TSS1500;Body;Body
cg18049045	0.810996	0.294277	0.586324	0.5224	5	FCHO2;FCHO2	TSS1500;TSS1500	chr5:72251182-72252513	N_Shore
cg11465776	0.891962	0.430404	0.622683	0.734703	5	FCHO2;FCHO2	Body;Body
cg22879583	0.514207	0.240694	0.748923	0.494781	11	FDXACB1;C11orf1	TSS1500;Body	chr11:111749570-111750078	S_Shore
cg11374425	0.384683	0.862539	0.682014	0.716203	3	FEZF2	TSS1500	chr3:62357639-62359774	Island
cg16883431	0.393196	0.8384	0.609731	0.846773	4	FGA;FGA	TSS200;TSS200
cg00579673	0.418543	0.886649	0.958348	0.917962	3	FGF12	Body
cg21284256	0.302599	0.558958	0.823763	0.787424	3	FGF12	Body
cg09639890	0.432671	0.798166	0.960748	0.885197	3	FGF12	Body
cg19214657	0.303179	0.455917	0.763262	0.760176	3	FGF12	Body
cg24175137	0.404052	0.66818	0.883349	0.879945	3	FGF12	Body
cg19067700	0.429585	0.671628	0.851889	0.83818	3	FGF12	Body	chr3:192125821-192127994	S_Shelf
cg27303538	0.345516	0.667183	0.846621	0.929091	3	FGF12;FGF12	Body;Body
cg11281200	0.329437	0.708023	0.847797	0.857781	3	FGF12;FGF12	Body;Body
cg03905500	0.261026	0.559257	0.793131	0.723126	3	FGF12;FGF12	Body;Body
cg01735071	0.170384	0.290804	0.559074	0.556966	3	FGF12;FGF12	Body;Body
cg01526748	0.34367	0.604755	0.734878	0.763183	3	FGF12;FGF12	Body;Body
cg25149848	0.284786	0.457648	0.657997	0.713579	3	FGF12-AS1;FGF12;FGF12	Body;Body;Body
cg26928125	0.502504	0.0384548	0.0258039	0.0265222	11	FGF19	TSS1500	chr11:69517840-69519929	Island
cg01147192	0.489882	0.0272016	0.0186716	0.0166493	11	FGF19	TSS200	chr11:69517840-69519929	Island
cg17105737	0.234875	0.938967	0.904985	0.895865	19	FGF22	TSS200	chr19:639565-640370	Island
cg14257369	0.288016	0.977932	0.953335	0.961163	19	FGF22	TSS1500	chr19:639565-640370	Island
cg08415986	0.293296	0.940841	0.946421	0.926626	19	FGF22	TSS200	chr19:639565-640370	Island
cg18384168	0.29083	0.933251	0.910523	0.889247	19	FGF22	TSS200	chr19:639565-640370	Island
cg23518439	0.354036	0.92039	0.898438	0.862633	19	FGF22	TSS1500	chr19:639150-639400	Island
cg22189019	0.422249	0.815218	0.831202	0.751356	19	FGF22	Body	chr19:639565-640370	Island
cg12897945	0.2529	0.90672	0.88506	0.828964	19	FGF22;FGF22	TSS200;TSS200	chr19:639565-640370	Island
cg00232903	0.357377	0.628929	0.785315	0.754814	15	FGF7;C15orf33	3'UTR;Body
cg21087260	0.292327	0.734457	0.53159	0.700922	4	FGG;FGG	Body;Body
cg13662778	0.235108	0.572251	0.399524	0.669174	4	FGG;FGG;FGG;FGG	5'UTR;1stExon;1stExon;5'UTR
cg12806300	0.45294	0.779484	0.901507	0.735967	8	FGL1;FGL1;FGL1;FGL1	TSS1500;TSS1500;TSS1500;TSS1500
cg03538499	0.087236	0.363437	0.566284	0.34956	1	FGR;FGR;FGR	Body;Body;Body	chr1:27941865-27942324	N_Shore
cg25736251	0.659928	0.0211956	0.556765	0.458934	3	FHIT;FHIT	5'UTR;5'UTR	chr3:61236606-61237227	N_Shore
cg15570148	0.614658	0.0937888	0.506447	0.448188	3	FHIT;FHIT	5'UTR;5'UTR	chr3:61236606-61237227	N_Shore
cg08195983	0.540654	0.0657631	0.435657	0.35734	3	FHIT;FHIT	5'UTR;5'UTR	chr3:61236606-61237227	N_Shore
cg21541638	0.536199	0.0715677	0.383184	0.346864	3	FHIT;FHIT	5'UTR;5'UTR	chr3:61236606-61237227	N_Shore
cg15621260	0.447288	0.533857	0.155157	0.114195	11	FIBIN;FIBIN	5'UTR;1stExon
cg06087101	0.627529	0.296351	0.28295	0.188329	6	FKBP5;FKBP5;FKBP5;FKBP5	Body;3'UTR;Body;Body
cg11017065	0.560557	0.0292044	0.0187854	0.0305542	11	FLI1;FLI1	Body;5'UTR	chr11:128562671-128565011	Island
cg11963452	0.3236	0.777947	0.589238	0.743864	2	FLJ31356;FOSL2	TSS200;Body	chr2:28612964-28616748	S_Shore
cg24879273	0.671131	0.141564	0.100237	0.172022	10	FLJ41350;LBX1	Body;TSS1500	chr10:102984182-102990063	Island
cg00064235	0.649378	0.142066	0.141439	0.137495	10	FLJ41350;LBX1	Body;TSS1500	chr10:102984182-102990063	Island
cg05569909	0.692889	0.26163	0.241045	0.278658	10	FLJ41350;LBX1	Body;TSS1500	chr10:102984182-102990063	Island
cg11027005	0.535497	0.112512	0.108957	0.121017	10	FLJ41350;LBX1	TSS200;TSS1500	chr10:102984182-102990063	Island
cg11282650	0.733588	0.315494	0.302224	0.319807	10	FLJ41350;LBX1	Body;TSS1500	chr10:102984182-102990063	S_Shore
cg03758181	0.475096	0.0843958	0.0616998	0.116343	10	FLJ41350;LBX1	TSS200;TSS1500	chr10:102984182-102990063	Island
cg15254990	0.695599	0.180576	0.484358	0.47653	7	FLJ43663;MKLN1	TSS1500;5'UTR	chr7:130794689-130795032	Island
cg27109057	0.573521	0.0649773	0.33175	0.255976	7	FLJ43663;MKLN1;MKLN1	TSS1500;1stExon;5'UTR	chr7:130794689-130795032	Island
cg21406479	0.764193	0.224917	0.416762	0.446833	14	FLRT2	5'UTR
cg18386876	0.539975	0.730466	0.248516	0.643655	14	FLRT2	Body
cg02032642	0.303076	0.0850607	0.459792	0.536749	14	FLRT2	5'UTR
cg00009585	0.284057	0.502499	0.681766	0.743185	15	FMN1;FMN1	Body;Body
cg06400704	0.4822	0.0432054	0.0571855	0.0345471	1	FMN2	1stExon	chr1:240254959-240257063	Island
cg00700214	0.314613	0.805923	0.686479	0.810835	1	FMO2	5'UTR
cg14721213	0.483147	0.901014	0.888415	0.923093	1	FMO2	5'UTR
cg20168514	0.534778	0.165311	0.350885	0.125107	1	FMO4	TSS1500
cg19727026	0.4255	0.741323	0.90379	0.895693	2	FN1;FN1;FN1;FN1;FN1;FN1;FN1	Body;Body;Body;Body;Body;Body;Body
cg01662117	0.126492	0.712243	0.399043	0.554373	14	FOXA1	TSS1500	chr14:38063663-38065665	Island
cg09276158	0.260088	0.713693	0.484329	0.615253	14	FOXA1	TSS1500	chr14:38063663-38065665	Island
cg10500512	0.688766	0.193733	0.283968	0.207466	20	FOXA2;FOXA2	Body;Body	chr20:22562736-22566104	Island
cg04510512	0.481763	0.0325994	0.0296421	0.0258503	16	FOXC2	1stExon	chr16:86599355-86602649	Island
cg09195198	0.713904	0.3864	0.176583	0.356588	16	FOXC2	1stExon	chr16:86599355-86602649	Island
cg23708296	0.425827	0.0428409	0.0299893	0.0198782	16	FOXC2;FOXC2-AS1	1stExon;TSS200	chr16:86599355-86602649	Island
cg10514097	0.131865	0.736365	0.177994	0.50914	16	FOXF1	1stExon	chr16:86541430-86545228	Island
cg07056644	0.34566	0.929255	0.893932	0.906186	16	FOXF1	3'UTR	chr16:86541430-86545228	S_Shore
cg06834912	0.403502	0.866963	0.838078	0.812042	16	FOXF1	3'UTR	chr16:86549069-86550512	N_Shore
cg08142918	0.369066	0.803116	0.728023	0.756479	16	FOXF1	Body	chr16:86546359-86546632	Island
cg09338251	0.452135	0.870417	0.843715	0.807734	16	FOXF1	3'UTR	chr16:86541430-86545228	S_Shore
cg24908603	0.511471	0.87175	0.913522	0.869262	16	FOXF1	Body	chr16:86546359-86546632	Island
cg23191956	0.81152	0.379924	0.402716	0.490275	14	FOXG1	TSS1500	chr14:29234889-29235908	Island
cg23668004	0.28439	0.946993	0.831032	0.85851	7	FOXK1	Body	chr7:4784820-4785058	Island
cg00064840	0.31484	0.832999	0.703758	0.78523	7	FOXK1	Body	chr7:4784820-4785058	N_Shore
cg10275272	0.325702	0.822703	0.760192	0.763994	7	FOXK1	Body	chr7:4784820-4785058	N_Shore
cg06287775	0.54267	0.940217	0.967454	0.981765	7	FOXK1	Body	chr7:4784820-4785058	N_Shore
cg23752752	0.47461	0.880673	0.873322	0.893556	7	FOXK1	Body
cg10036013	0.45031	0.880748	0.845505	0.843892	7	FOXK1	Body
cg21573047	0.617722	0.160009	0.0755895	0.129644	13	FOXO1	Body	chr13:41238500-41241750	Island
cg09504482	0.569344	0.142176	0.0358049	0.103857	13	FOXO1	Body	chr13:41238500-41241750	Island
cg18527386	0.189012	0.586157	0.447051	0.690663	3	FOXP1;FOXP1;FOXP1;FOXP1;FOXP1	5'UTR;5'UTR;5'UTR;5'UTR;5'UTR
cg20024451	0.355312	0.684366	0.649666	0.817831	7	FOXP2	Body	chr7:113724924-113727795	S_Shore
cg07875993	0.220845	0.800385	0.853631	0.884095	4	FRAS1;FRAS1	Body;Body
cg17627919	0.253551	0.750874	0.864169	0.759162	4	FRAS1;FRAS1	Body;Body
cg10134641	0.245927	0.65327	0.529423	0.831455	4	FRAS1;FRAS1	Body;Body
cg15237820	0.26163	0.772433	0.722021	0.734627	4	FRAS1;FRAS1	Body;Body	chr4:78980042-78980410	S_Shelf
cg25240964	0.148128	0.481862	0.232602	0.591985	4	FRAS1;FRAS1	Body;Body
cg05740608	0.532414	0.67875	0.246796	0.686072	4	FRAS1;FRAS1	Body;Body
cg20948271	0.186801	0.495108	0.513983	0.673619	4	FRAS1;FRAS1	Body;Body
cg01700329	0.190885	0.571996	0.401153	0.646996	4	FRAS1;FRAS1	Body;Body
cg17356963	0.252187	0.59669	0.714341	0.471475	4	FRAS1;FRAS1	Body;Body
cg13899293	0.352078	0.661741	0.573993	0.826176	4	FRAS1;FRAS1	Body;Body
cg23540187	0.240707	0.552399	0.227463	0.570341	4	FRAS1;FRAS1	ExonBnd;Body
cg18595137	0.31474	0.70145	0.532846	0.794356	13	FREM2	3'UTR
cg21605238	0.27774	0.359883	0.661356	0.675007	13	FREM2	1stExon	chr13:39261236-39262299	S_Shelf
cg10421672	0.395253	0.54527	0.804761	0.755294	4	FREM3	TSS1500	chr4:144620822-144622218	S_Shore
cg22522403	0.423195	0.809926	0.747959	0.856612	10	FRMD4A	Body
cg12146266	0.357173	0.777937	0.662368	0.724636	10	FRMD4A	Body
cg18780425	0.403239	0.838456	0.85286	0.876267	3	FRMD4B	Body
cg03636629	0.422195	0.863168	0.880557	0.768611	3	FRMD4B	Body
cg16154857	0.45611	0.873379	0.853969	0.895324	3	FRMD4B	Body
cg06906079	0.36708	0.743137	0.795946	0.808636	3	FRMD4B	Body
cg24628179	0.409512	0.80218	0.767657	0.840909	3	FRMD4B	Body
cg14275894	0.323913	0.738378	0.651755	0.716618	3	FRMD4B	TSS1500	chr3:69434926-69435583	S_Shore
cg03554938	0.51996	0.892691	0.903206	0.889562	3	FRMD4B	Body
cg12094808	0.865101	0.42344	0.791027	0.54106	15	FRMD5	Body
cg04037038	0.594775	0.0184653	0.00607706	0.0653518	2	FRZB	TSS1500	chr2:183731819-183732093	Island
cg19568591	0.668766	0.186051	0.153179	0.233706	2	FRZB	TSS200	chr2:183731819-183732093	N_Shore
cg14693391	0.609488	0.162446	0.138783	0.212118	2	FRZB	TSS200	chr2:183731819-183732093	N_Shore
cg03576419	0.563505	0.139304	0.10752	0.157456	2	FRZB	TSS200	chr2:183731819-183732093	N_Shore
cg06830784	0.521273	0.0956399	0.0999839	0.105921	2	FRZB	TSS1500	chr2:183731819-183732093	Island
cg20308679	0.663866	0.194521	0.237501	0.257363	2	FRZB;FRZB	5'UTR;1stExon	chr2:183731819-183732093	N_Shore
cg12600030	0.117886	0.54373	0.512079	0.597644	7	FSCN1	Body	chr7:5632335-5634555	S_Shore
cg20120438	0.353728	0.525468	0.758513	0.722335	19	FSD1	Body	chr19:4304542-4305122	S_Shore
cg16362556	0.419962	0.766737	0.882206	0.892715	2	FSIP2	Body	chr2:186603392-186603910	S_Shelf
cg22950458	0.434232	0.569748	0.870651	0.853999	2	FSIP2	Body
cg07352158	0.815575	0.220764	0.697973	0.644132	3	FSTL1	TSS1500	chr3:120169202-120170519	S_Shore
cg11622516	0.659552	0.166718	0.673749	0.553178	3	FSTL1	Body	chr3:120169202-120170519	N_Shelf
cg20114394	0.746152	0.213082	0.55083	0.5468	3	FSTL1	TSS1500	chr3:120169202-120170519	Island
cg13408152	0.640301	0.15483	0.486746	0.474314	3	FSTL1	TSS1500	chr3:120169202-120170519	Island
cg05739711	0.703428	0.411542	0.16416	0.504847	4	FSTL5;FSTL5;FSTL5	5'UTR;5'UTR;5'UTR
cg12306853	0.490961	0.362812	0.792009	0.683712	6	FUCA2	TSS1500	chr6:143832389-143832943	S_Shore
cg02449373	0.690149	0.0780109	0.225185	0.262162	19	FUT1	5'UTR	chr19:49255778-49256495	Island
cg02017200	0.740741	0.171284	0.452753	0.435945	19	FUT1	5'UTR	chr19:49255778-49256495	Island
cg27349888	0.208055	0.683426	0.349444	0.373194	19	FXYD5;FXYD5;FXYD5;FXYD5;FXYD5	5'UTR;TSS200;1stExon;5'UTR;Body	chr19:35645597-35646047	Island
cg17497608	0.470808	0.918102	0.908449	0.928428	7	FZD1;FZD1	1stExon;3'UTR	chr7:90893567-90896683	S_Shore
cg16688437	0.621467	0.0981706	0.247472	0.246867	2	FZD5	Body	chr2:208631558-208634934	Island
cg03009240	0.198366	0.556089	0.73642	0.784958	19	FZR1	5'UTR	chr19:3505820-3506770	S_Shore
cg13014531	0.366858	0.0513819	0.402677	0.481189	12	GABARAPL1	Body	chr12:10365369-10365721	S_Shore
cg21644740	0.204572	0.807132	0.719979	0.521472	6	GABBR1;GABBR1	Body;Body	chr6:29600192-29600661	N_Shore
cg06512249	0.263176	0.722082	0.71866	0.644368	6	GABBR1;GABBR1	Body;Body	chr6:29600192-29600661	N_Shore
cg17806418	0.242829	0.72075	0.642349	0.52467	6	GABBR1;GABBR1	Body;Body	chr6:29600192-29600661	N_Shore
cg12991385	0.311912	0.757344	0.674303	0.585356	6	GABBR1;GABBR1	Body;Body	chr6:29600192-29600661	N_Shore
cg03127104	0.370855	0.799446	0.738135	0.606908	6	GABBR1;GABBR1	Body;Body	chr6:29600192-29600661	N_Shore
cg18328702	0.136957	0.536759	0.54334	0.485154	4	GABRA4	Body	chr4:46995128-46995872	N_Shelf
cg03313172	0.258197	0.423718	0.681152	0.635322	4	GABRB1	TSS200	chr4:47034427-47034940	N_Shore
cg26856494	0.35698	0.49902	0.842223	0.722556	15	GABRG3	Body
cg10329505	0.769458	0.329268	0.588921	0.433441	15	GABRG3;GABRG3	Body;Body
cg13881405	0.743731	0.601673	0.284153	0.342167	9	GADD45G	Body	chr9:92219771-92221411	Island
cg02374996	0.750516	0.796314	0.378896	0.548548	9	GADD45G	Body	chr9:92219771-92221411	Island
cg15346191	0.611443	0.0939655	0.511278	0.445318	2	GAL3ST2	3'UTR	chr2:242742598-242743758	Island
cg03462699	0.50961	0.0225426	0.197829	0.356701	2	GAL3ST2	Body	chr2:242742598-242743758	Island
cg14780632	0.130125	0.556195	0.479171	0.489222	11	GAL3ST3;GAL3ST3	5'UTR;1stExon	chr11:65816404-65816665	Island
cg13992929	0.510301	0.091079	0.0792082	0.249294	2	GALNT13;GALNT13	Body;Body
cg21214470	0.33785	0.190997	0.707792	0.422466	2	GALNT13;LOC100144595;GALNT13	3'UTR;5'UTR;3'UTR
cg00999988	0.658872	0.327347	0.0958673	0.12162	2	GALNT3	5'UTR	chr2:166649909-166650966	Island
cg23728060	0.634712	0.237592	0.149388	0.341712	2	GALNT5	TSS1500
cg27409015	0.613363	0.18125	0.172462	0.296609	2	GALNT5;GALNT5	1stExon;5'UTR
cg12604364	0.846058	0.289571	0.474119	0.471323	4	GALNTL6	TSS1500	chr4:172733734-172735118	N_Shore
cg26013887	0.552653	0.10103	0.319767	0.21034	4	GALNTL6	5'UTR	chr4:172733734-172735118	S_Shore
cg14989252	0.420872	0.749454	0.863637	0.87072	5	GAPT	TSS1500
cg12491659	0.442829	0.783256	0.85953	0.845226	5	GAPT	TSS1500
cg25225206	0.39196	0.593767	0.794727	0.795282	5	GAPT;GAPT;GAPT;GAPT	TSS1500;TSS1500;TSS1500;TSS1500
cg17372426	0.347459	0.650873	0.741834	0.757389	5	GAPT;GAPT;GAPT;GAPT	TSS1500;TSS1500;TSS1500;TSS1500
cg24646414	0.804458	0.265968	0.669994	0.529808	8	GATA4	5'UTR	chr8:11565217-11567212	Island
cg06704518	0.752819	0.221303	0.595656	0.452422	8	GATA4	5'UTR	chr8:11565217-11567212	Island
cg22024215	0.802958	0.27477	0.801267	0.493529	8	GATA4;GATA4;GATA4	5'UTR;TSS200;5'UTR	chr8:11565217-11567212	Island
cg17189313	0.829293	0.376078	0.762631	0.5855	8	GATA4;GATA4;GATA4	5'UTR;TSS200;5'UTR	chr8:11565217-11567212	Island
cg00702988	0.795101	0.204744	0.666913	0.43377	8	GATA4;GATA4;GATA4;GATA4	5'UTR;5'UTR;1stExon;5'UTR	chr8:11565217-11567212	Island
cg12827351	0.777869	0.20311	0.621663	0.448393	8	GATA4;GATA4;GATA4;GATA4	5'UTR;5'UTR;1stExon;5'UTR	chr8:11565217-11567212	Island
cg22043745	0.761444	0.320045	0.723834	0.533743	8	GATA4;GATA4;GATA4;GATA4	5'UTR;5'UTR;1stExon;5'UTR	chr8:11565217-11567212	Island
cg23267759	0.718042	0.11206	0.260017	0.348679	18	GATA6	Body	chr18:19744936-19752363	Island
cg19714279	0.712973	0.139676	0.371845	0.300712	2	GBX2	TSS1500	chr2:237071794-237078762	Island
cg00324108	0.557543	0.154317	0.147908	0.240877	4	GC	Body
cg27259633	0.543898	0.102459	0.126881	0.174481	16	GDE1;CP110	TSS1500;TSS1500	chr16:19535074-19535635	N_Shore
cg13211683	0.689999	0.447971	0.0538732	0.263266	8	GDF6	Body	chr8:97171805-97172022	Island
cg07589612	0.700596	0.504828	0.157104	0.25361	8	GDF6	Body	chr8:97171805-97172022	N_Shore
cg24012811	0.265827	0.689325	0.612812	0.62474	10	GFRA1	TSS1500	chr10:118030732-118034230	S_Shore
cg14395603	0.776674	0.336216	0.458614	0.359562	2	GGCX;GGCX;GGCX;GGCX	ExonBnd;ExonBnd;Body;Body
cg08761396	0.854709	0.393043	0.785319	0.690819	5	GHR	5'UTR
cg14972625	0.767059	0.284267	0.502383	0.436392	5	GHR	5'UTR
cg13808803	0.644269	0.175059	0.440114	0.465657	5	GHR;GHR;GHR;GHR;GHR;GHR;GHR;GHR	5'UTR;5'UTR;TSS1500;5'UTR;5'UTR;5'UTR;Body;5'UTR
cg09017289	0.801817	0.337148	0.565264	0.612225	5	GHR;GHR;GHR;GHR;GHR;GHR;GHR;GHR;GHR;GHR;GHR	TSS1500;5'UTR;5'UTR;5'UTR;5'UTR;TSS1500;TSS1500;5'UTR;5'UTR;Body;5'UTR
cg20434926	0.736319	0.224827	0.467008	0.586165	19	GIPR	Body	chr19:46181220-46181455	Island
cg00347757	0.403846	0.373469	0.885211	0.521422	13	GJB2	TSS1500	chr13:20766208-20767779	S_Shore
cg05850327	0.168692	0.207016	0.673869	0.409168	13	GJB2	TSS1500	chr13:20766208-20767779	S_Shore
cg10939579	0.351893	0.0654907	0.490018	0.451296	13	GJB2	TSS1500	chr13:20766208-20767779	S_Shore
cg25369560	0.510229	0.0236737	0.0311446	0.0425951	13	GJB6;GJB6;GJB6;GJB6	TSS200;TSS200;TSS200;TSS1500	chr13:20806016-20806867	Island
cg07148716	0.499082	0.116041	0.0742587	0.1123	13	GJB6;GJB6;GJB6;GJB6	TSS200;TSS200;TSS200;TSS1500	chr13:20806016-20806867	Island
cg04101969	0.458213	0.0172087	0.0233813	0.00878655	13	GJB6;GJB6;GJB6;GJB6;GJB6;GJB6;GJB6	5'UTR;1stExon;1stExon;5'UTR;5'UTR;1stExon;TSS1500	chr13:20806016-20806867	Island
cg05898042	0.5587	0.203684	0.131677	0.244579	9	GLIS3	TSS200	chr9:4297817-4300182	Island
cg17115881	0.219933	0.705661	0.489524	0.562128	3	GLT8D1;GLT8D1;GLT8D1;GLT8D1;GLT8D1	TSS1500;5'UTR;5'UTR;5'UTR;5'UTR	chr3:52739537-52740426	N_Shore
cg04922803	0.739571	0.300812	0.550197	0.42613	12	GLT8D2	TSS1500
cg03704673	0.062387	0.0684205	0.577214	0.454444	17	GLTPD2;GLTPD2	5'UTR;1stExon	chr17:4692249-4693977	Island
cg20477644	0.660568	0.0457467	0.0433676	0.166288	18	GNAL;GNAL;GNAL	5'UTR;5'UTR;Body	chr18:11750953-11752756	Island
cg11951019	0.60856	0.048131	0.0304157	0.147666	18	GNAL;GNAL;GNAL	5'UTR;5'UTR;Body	chr18:11750953-11752756	Island
cg25958283	0.484404	0.0366392	0.0240432	0.10588	18	GNAL;GNAL;GNAL;GNAL	5'UTR;5'UTR;1stExon;Body	chr18:11750953-11752756	Island
cg23159236	0.49085	0.960458	0.95572	0.961018	20	GNAS;GNAS;GNAS;GNAS	3'UTR;TSS200;3'UTR;Body	chr20:57463652-57467739	Island
cg14263118	0.567234	0.985585	0.9869	0.987638	20	GNAS;GNAS;GNAS;GNAS	3'UTR;3'UTR;TSS1500;Body	chr20:57463652-57467739	Island
cg15222215	0.576694	0.993199	0.996478	0.990236	20	GNAS;GNAS;GNAS;GNAS	3'UTR;3'UTR;TSS1500;Body	chr20:57463652-57467739	Island
cg17652507	0.567883	0.970156	0.976245	0.974635	20	GNAS;GNAS;GNAS;GNAS	3'UTR;3'UTR;TSS1500;Body	chr20:57463652-57467739	Island
cg11244758	0.583424	0.987614	0.984784	0.989971	20	GNAS;GNAS;GNAS;GNAS	3'UTR;3'UTR;TSS1500;Body	chr20:57463652-57467739	Island
cg23496597	0.571148	0.972433	0.968729	0.973842	20	GNAS;GNAS;GNAS;GNAS	3'UTR;3'UTR;TSS1500;Body	chr20:57463652-57467739	Island
cg00267746	0.559133	0.942962	0.938974	0.925243	20	GNAS;GNAS;GNAS;GNAS	3'UTR;TSS200;3'UTR;Body	chr20:57463652-57467739	Island
cg03821543	0.555631	0.931252	0.940278	0.918862	20	GNAS;GNAS;GNAS;GNAS	3'UTR;3'UTR;TSS1500;Body	chr20:57463652-57467739	Island
cg05960039	0.468256	0.937969	0.950531	0.898779	20	GNAS;GNAS;GNAS;GNAS;GNAS;GNAS;GNAS	3'UTR;TSS1500;Body;TSS1500;3'UTR;TSS1500;Body	chr20:57463652-57467739	Island
cg09604333	0.521133	0.89804	0.954777	0.86355	20	GNAS;GNAS;GNAS;GNAS;GNAS;GNAS;GNAS	3'UTR;TSS1500;Body;TSS1500;3'UTR;TSS1500;Body	chr20:57463652-57467739	Island
cg24617313	0.392691	0.964417	0.964863	0.95603	20	GNAS;GNAS;GNAS;GNASAS	TSS1500;TSS1500;3'UTR;TSS1500	chr20:57427691-57427995	N_Shore
cg05309239	0.579287	0.986761	0.99223	0.982729	20	GNAS;GNAS;GNAS;GNASAS	TSS1500;TSS1500;3'UTR;TSS1500	chr20:57426729-57427047	Island
cg14309385	0.587556	0.993079	0.986688	0.973295	20	GNAS;GNAS;GNAS;GNASAS	TSS1500;TSS1500;3'UTR;TSS1500	chr20:57426729-57427047	Island
cg18224653	0.578673	0.965547	0.955126	0.957883	20	GNAS;GNAS;GNAS;GNASAS	TSS1500;TSS1500;3'UTR;TSS1500	chr20:57426729-57427047	Island
cg08166863	0.566734	0.97871	0.968366	0.98151	20	GNAS;GNASAS	3'UTR;TSS1500	chr20:57426729-57427047	N_Shore
cg11285807	0.580811	0.987177	0.968722	0.968193	20	GNAS;GNASAS	3'UTR;TSS1500	chr20:57426729-57427047	N_Shore
cg17986444	0.477965	0.0940474	0.0991544	0.0973489	20	GNAS;GNAS-AS1	TSS200;Body	chr20:57414595-57414896	Island
cg14728235	0.519209	0.107897	0.0864779	0.0848589	20	GNASAS;GNAS	Body;1stExon	chr20:57415135-57417153	Island
cg13184736	0.437831	0.733524	0.403063	0.265477	1	GNG12	TSS1500	chr1:68298371-68299315	S_Shore
cg26010834	0.590205	0.0822665	0.257248	0.121469	16	GNG13	TSS200	chr16:850227-850806	Island
cg17936807	0.286767	0.482994	0.736615	0.607916	14	GNG2;GNG2;GNG2	5'UTR;5'UTR;5'UTR
cg02389590	0.856384	0.463822	0.861452	0.866284	8	GOLSYN;GOLSYN;GOLSYN;GOLSYN;GOLSYN;GOLSYN;GOLSYN;GOLSYN;GOLSYN;GOLSYN;GOLSYN;GOLSYN;GOLSYN;GOLSYN	5'UTR;5'UTR;5'UTR;5'UTR;5'UTR;TSS1500;TSS1500;TSS1500;TSS1500;TSS1500;5'UTR;5'UTR;5'UTR;5'UTR	chr8:110656795-110657291	S_Shore
cg23324537	0.616174	0.39034	0.833014	0.802077	8	GOLSYN;GOLSYN;GOLSYN;GOLSYN;GOLSYN;GOLSYN;GOLSYN;GOLSYN;GOLSYN;GOLSYN;GOLSYN;GOLSYN;GOLSYN;GOLSYN;GOLSYN	Body;Body;Body;Body;5'UTR;5'UTR;Body;Body;Body;Body;Body;TSS1500;Body;5'UTR;Body	chr8:110656795-110657291	N_Shore
cg23122263	0.687466	0.40582	0.82932	0.797518	8	GOLSYN;GOLSYN;GOLSYN;GOLSYN;GOLSYN;GOLSYN;GOLSYN;GOLSYN;GOLSYN;GOLSYN;GOLSYN;GOLSYN;GOLSYN;GOLSYN;GOLSYN	Body;Body;Body;Body;5'UTR;5'UTR;Body;Body;Body;Body;Body;TSS1500;Body;5'UTR;Body	chr8:110656795-110657291	N_Shore
cg02386604	0.879642	0.499709	0.866376	0.877997	8	GOLSYN;GOLSYN;GOLSYN;GOLSYN;GOLSYN;GOLSYN;GOLSYN;GOLSYN;GOLSYN;GOLSYN;GOLSYN;GOLSYN;GOLSYN;GOLSYN;GOLSYN	Body;Body;Body;Body;5'UTR;5'UTR;Body;Body;Body;Body;Body;TSS1500;Body;5'UTR;Body	chr8:110656795-110657291	N_Shore
cg05866854	0.377755	0.172449	0.635941	0.51503	2	GORASP2	TSS1500	chr2:171785474-171786399	N_Shore
cg24252102	0.826664	0.405397	0.765101	0.561204	13	GPC5	Body
cg04651137	0.584668	0.122115	0.322578	0.284536	7	GPNMB;GPNMB	Body;Body	chr7:23287221-23287508	Island
cg06179765	0.457573	0.0248881	0.136018	0.120824	7	GPNMB;GPNMB	Body;Body	chr7:23287221-23287508	Island
cg13675859	0.380255	0.801741	0.747306	0.764709	6	GPR110;GPR110	5'UTR;5'UTR
cg13380502	0.289939	0.654651	0.736928	0.711345	1	GPR3	TSS1500	chr1:27718892-27719349	N_Shore
cg01512026	0.269116	0.589814	0.707894	0.603304	1	GPR3	TSS1500	chr1:27718892-27719349	N_Shore
cg06543615	0.818132	0.389202	0.742838	0.436525	2	GPR39;LYPD1;LYPD1	Body;3'UTR;3'UTR	chr2:133402720-133403010	N_Shore
cg00812921	0.657364	0.0830543	0.282283	0.326438	19	GPR4	5'UTR	chr19:46105259-46105467	Island
cg03780561	0.648302	0.12303	0.0465901	0.0414226	16	GPRC5B	TSS1500	chr16:19894965-19897156	Island
cg10638734	0.753477	0.509508	0.434209	0.287786	16	GPRC5B	TSS1500	chr16:19894965-19897156	Island
cg14726652	0.719583	0.465071	0.29527	0.253006	16	GPRC5B;GPRC5B	TSS1500;TSS200	chr16:19894965-19897156	Island
cg08141413	0.600599	0.223244	0.0994529	0.095136	16	GPRC5B;GPRC5B;GPRC5B	TSS1500;1stExon;5'UTR	chr16:19894965-19897156	Island
cg03711562	0.779293	0.25035	0.602694	0.495688	17	GRAP	Body
cg21273275	0.815103	0.142486	0.466674	0.522022	1	GRHL3;GRHL3;GRHL3	TSS1500;Body;TSS1500	chr1:24648202-24648985	Island
cg22176324	0.580794	0.119533	0.355961	0.339762	1	GRHL3;GRHL3;GRHL3	TSS1500;Body;TSS1500	chr1:24648202-24648985	Island
cg01231985	0.612897	0.102614	0.179577	0.275231	1	GRHL3;GRHL3;GRHL3;GRHL3	TSS1500;5'UTR;Body;Body	chr1:24648202-24648985	Island
cg01590970	0.657796	0.162256	0.262545	0.313381	1	GRHL3;GRHL3;GRHL3;GRHL3	TSS1500;5'UTR;Body;Body	chr1:24648202-24648985	Island
cg07592190	0.850994	0.406382	0.734805	0.759266	11	GRIA4;GRIA4	Body;Body
cg09974063	0.582758	0.30738	0.735723	0.669406	11	GRIA4;GRIA4	Body;Body
cg08230483	0.621335	0.0189194	0.290266	0.342638	10	GRID1	Body	chr10:88122924-88127364	Island
cg09168604	0.131387	0.664669	0.500828	0.611579	10	GRID1	TSS1500	chr10:88122924-88127364	Island
cg04422256	0.611295	0.0867474	0.268579	0.257966	10	GRID1	Body	chr10:88122924-88127364	Island
cg19670474	0.738918	0.0982182	0.00980653	0.144357	4	GRID2	Body
cg13549845	0.112036	0.173984	0.59322	0.538011	4	GRID2	Body	chr4:93226348-93227007	N_Shore
cg22902161	0.491191	0.141654	0.625304	0.660589	4	GRID2	Body
cg09346008	0.517756	0.0973454	0.0737684	0.0994819	4	GRID2;GRID2	Body;Body
cg06306558	0.666257	0.362904	0.815503	0.661874	4	GRID2;GRID2	Body;Body
cg22084258	0.591519	0.086213	0.112226	0.234864	11	GRIK4;GRIK4;GRIK4;GRIK4;GRIK4	1stExon;1stExon;5'UTR;5'UTR;5'UTR	chr11:120434822-120435940	Island
cg13759674	0.736984	0.103184	0.0187006	0.0422825	9	GRIN1;GRIN1;GRIN1	Body;Body;Body	chr9:140051062-140051730	Island
cg01569500	0.472512	0.0663774	0.0837153	0.0675162	9	GRIN1;GRIN1;GRIN1	Body;Body;Body	chr9:140051062-140051730	Island
cg25898680	0.650389	0.0689188	0.0558247	0.053252	9	GRIN1;GRIN1;GRIN1;GRIN1;GRIN1	Body;Body;Body;Body;Body	chr9:140051062-140051730	Island
cg00918743	0.675642	0.181475	0.324424	0.301921	16	GRIN2A;GRIN2A;GRIN2A	Body;Body;Body
cg13823003	0.676221	0.00561798	0.0186852	0.0128403	17	GRIN2C	TSS200	chr17:72855621-72858012	Island
cg17354190	0.624137	0.00693353	0.0142174	0.0122946	17	GRIN2C	TSS200	chr17:72855621-72858012	Island
cg18035537	0.63156	0.030347	0.0247705	0.0335453	17	GRIN2C	TSS200	chr17:72855621-72858012	Island
cg12377578	0.558324	0.0839581	0.0891175	0.0825341	17	GRIN2C	TSS200	chr17:72855621-72858012	Island
cg01565028	0.790932	0.0778194	0.28888	0.264741	19	GRIN2D	TSS200	chr19:48896890-48897199	S_Shore
cg12546181	0.625833	0.0253275	0.0251583	0.0307992	19	GRIN2D	Body	chr19:48901804-48902123	Island
cg08746775	0.664293	0.0831209	0.24245	0.161595	19	GRIN2D	TSS200	chr19:48896890-48897199	S_Shore
cg11953334	0.662566	0.115212	0.228123	0.168486	19	GRIN2D	TSS1500	chr19:48896890-48897199	S_Shore
cg09248655	0.618816	0.0528652	0.160559	0.207646	19	GRIN2D	TSS200	chr19:48896890-48897199	S_Shore
cg05173782	0.6436	0.197594	0.309876	0.241129	19	GRIN2D	TSS200	chr19:48896890-48897199	S_Shore
cg12965344	0.702422	0.134111	0.359126	0.324936	19	GRIN2D;GRIN2D	5'UTR;1stExon	chr19:48896890-48897199	S_Shore
cg19275745	0.526694	0.0761302	0.0692473	0.0884591	3	GRK7	TSS1500	chr3:141497158-141497492	N_Shore
cg04016621	0.490458	0.10596	0.0920392	0.113009	3	GRK7	TSS1500	chr3:141497158-141497492	N_Shore
cg00269140	0.325266	0.892042	0.759158	0.861877	7	GRM3	5'UTR
cg01331810	0.186739	0.61245	0.574375	0.589386	7	GRM3	Body	chr7:86415620-86416112	N_Shore
cg08292023	0.246087	0.821649	0.35906	0.540156	11	GRM5;GRM5	Body;Body	chr11:88241710-88242562	Island
cg17441062	0.743247	0.342974	0.21904	0.351952	11	GRM5;GRM5	Body;Body	chr11:88241710-88242562	S_Shore
cg22834542	0.647757	0.208217	0.598859	0.462806	11	GRM5;GRM5	Body;Body
cg25121007	0.840571	0.218917	0.632843	0.48119	7	GRM8;GRM8;GRM8	Body;Body;Body
cg16849075	0.252296	0.676449	0.595396	0.726854	7	GSAP	Body
cg15961665	0.819169	0.381535	0.396023	0.459767	12	GSG1;GSG1;GSG1	Body;Body;Body	chr12:13254049-13254631	S_Shore
cg06776915	0.100717	0.0478975	0.391638	0.426221	10	GSTO2;GSTO2	5'UTR;1stExon	chr10:106028542-106029047	Island
cg24702341	0.519371	0.0984293	0.173156	0.138494	7	GTF2IRD1;GTF2IRD1	5'UTR;5'UTR	chr7:73894815-73895110	S_Shore
cg06079062	0.355953	0.674661	0.675138	0.793599	3	GUCA1C	1stExon
cg10161289	0.896648	0.409667	0.821435	0.729897	12	GXYLT1;GXYLT1	TSS1500;TSS1500	chr12:42538125-42538902	S_Shore
cg01256987	0.72285	0.280921	0.65476	0.578314	12	GXYLT1;GXYLT1	TSS1500;TSS1500	chr12:42538125-42538902	S_Shore
cg00743139	0.574746	0.13545	0.186659	0.158048	11	GYLTL1B	5'UTR	chr11:45943513-45944852	Island
cg10109614	0.5723	0.146745	0.144949	0.171717	11	GYLTL1B;GYLTL1B;GYLTL1B	5'UTR;5'UTR;5'UTR	chr11:45943513-45944852	Island
cg00977061	0.505915	0.0837575	0.11147	0.0970808	11	GYLTL1B;GYLTL1B;GYLTL1B	5'UTR;5'UTR;TSS200	chr11:45943513-45944852	Island
cg16422931	0.30392	0.772965	0.745401	0.813146	4	GYPA	TSS1500
cg20729747	0.209015	0.276816	0.568475	0.577853	12	H2AFJ;H2AFJ;H2AFJ	1stExon;Body;3'UTR	chr12:14927291-14928023	S_Shore
cg16661000	0.895443	0.417892	0.813122	0.582989	15	HAPLN3	5'UTR	chr15:89438176-89438850	N_Shore
cg01367393	0.744153	0.289851	0.345078	0.223985	15	HAPLN3;HAPLN3	5'UTR;1stExon	chr15:89438176-89438850	Island
cg09336493	0.217214	0.755155	0.422055	0.679796	5	HARS2;HARS2;HARS2;HARS;HARS;HARS;HARS;HARS;HARS;HARS	5'UTR;Body;Body;TSS1500;TSS1500;TSS1500;TSS1500;TSS1500;TSS1500;TSS1500	chr5:140070804-140071328	S_Shore
cg08633209	0.316789	0.679981	0.772443	0.619721	5	HARS2;HARS2;HARS2;HARS;HARS;HARS;HARS;HARS;HARS;HARS	5'UTR;Body;Body;TSS1500;TSS1500;TSS1500;TSS1500;TSS1500;TSS1500;TSS1500	chr5:140070804-140071328	S_Shore
cg24602775	0.684985	0.283765	0.165007	0.182493	11	HBG2	TSS1500
cg02555712	0.651586	0.220444	0.149297	0.286075	5	HCN1	Body
cg02879849	0.176758	0.118562	0.56182	0.392084	5	HDAC3;RELL2;RELL2	Body;TSS1500;TSS1500	chr5:141016320-141017685	N_Shore
cg10639368	0.408469	0.827274	0.778445	0.827705	2	HDAC4	Body
cg16475038	0.171162	0.300072	0.556093	0.566762	1	HDGF;HDGF;HDGF	Body;Body;Body	chr1:156720747-156722069	N_Shore
cg17208869	0.484582	0.0803432	0.0638545	0.049179	5	HEATR7B2	TSS1500
cg13883576	0.708035	0.323498	0.238768	0.407431	12	HEBP1;HTR7P	Body;TSS1500	chr12:13152819-13153084	N_Shore
cg16789995	0.686242	0.332531	0.229611	0.385976	12	HEBP1;HTR7P	Body;TSS1500	chr12:13152819-13153084	N_Shore
cg03200764	0.65628	0.0780675	0.163867	0.156322	2	HES6;HES6;HES6	TSS1500;TSS1500;TSS1500	chr2:239147592-239149900	Island
cg02524475	0.688343	0.0840026	0.258854	0.14187	4	HHIP	TSS1500	chr4:145566242-145567413	Island
cg07318204	0.69007	0.100726	0.343714	0.237469	4	HHIP	TSS1500	chr4:145566242-145567413	Island
cg10203922	0.83575	0.350385	0.720474	0.400258	4	HHIP	TSS1500	chr4:145566242-145567413	N_Shore
cg13749822	0.501539	0.0535821	0.110109	0.0713879	4	HHIP	TSS1500	chr4:145566242-145567413	Island
cg01102788	0.507942	0.875894	0.915261	0.888367	4	HHIP	Body
cg11644336	0.362759	0.674559	0.804609	0.814256	3	HHLA2;HHLA2;HHLA2;HHLA2;HHLA2	5'UTR;5'UTR;5'UTR;5'UTR;5'UTR
cg01070078	0.0241461	0.0359311	0.465801	0.461802	17	HIC1;HIC1	TSS1500;5'UTR	chr17:1952919-1962328	Island
cg23882658	0.0876403	0.187507	0.54848	0.580487	17	HIC1;HIC1	TSS1500;5'UTR	chr17:1952919-1962328	Island
cg17029019	0.0549451	0.142032	0.442923	0.472388	17	HIC1;HIC1	TSS1500;5'UTR	chr17:1952919-1962328	Island
cg25520679	0.0810564	0.156019	0.45332	0.461858	17	HIC1;HIC1	TSS1500;5'UTR	chr17:1952919-1962328	Island
cg25432975	0.163121	0.270762	0.518916	0.552638	17	HIC1;HIC1	TSS1500;5'UTR	chr17:1952919-1962328	Island
cg14703002	0.430014	0.0167343	0.444696	0.476205	6	HIST1H1A	TSS200	chr6:26020671-26021125	N_Shelf
cg07816556	0.242947	0.0414754	0.500702	0.446054	6	HIST1H1A;HIST1H1A	3'UTR;1stExon	chr6:26020671-26021125	N_Shelf
cg06484167	0.332419	0.456698	0.789697	0.750193	6	HIST1H2AL	TSS1500	chr6:27833120-27833406	N_Shore
cg27635394	0.613976	0.124988	0.397044	0.273504	6	HIST1H2BB	1stExon	chr6:26044203-26044469	N_Shore
cg22478210	0.677322	0.210257	0.473387	0.327815	6	HIST1H2BB	TSS200	chr6:26044203-26044469	N_Shore
cg15387132	0.687052	0.261272	0.562913	0.332601	6	HIST1H2BB;HIST1H3C	TSS1500;TSS1500	chr6:26044203-26044469	Island
cg05444312	0.554246	0.139039	0.559225	0.394699	6	HIST1H2BM;HIST1H2AJ	TSS200;TSS200	chr6:27782247-27782485	S_Shore
cg21026663	0.101214	0.011963	0.445935	0.410705	6	HIST1H4D	1stExon	chr6:26188997-26189295	Island
cg05659741	0.149807	0.626728	0.528027	0.540288	1	HIST2H2BA	Body	chr1:120905971-120906396	Island
cg12034678	0.457158	0.00802895	0.00371895	0.0112876	1	HIVEP3;HIVEP3	Body;Body	chr1:41981788-41982043	Island
cg13170051	0.53178	0.0533546	0.13552	0.0956023	1	HIVEP3;HIVEP3	Body;Body	chr1:41981788-41982043	S_Shore
cg05388840	0.459669	0.0236808	0.0216529	0.0160343	1	HIVEP3;HIVEP3	Body;Body	chr1:41981788-41982043	Island
cg23762206	0.374964	0.774911	0.825107	0.867694	3	HLTF;HLTF	Body;Body	chr3:148803904-148804557	N_Shore
cg21282663	0.643902	0.365561	0.78	0.762239	1	HLX	Body	chr1:221054554-221054888	N_Shore
cg12382697	0.236278	0.192479	0.411118	0.609995	1	HMCN1	Body
cg09996240	0.143529	0.693985	0.535245	0.772317	19	HMG20B	Body	chr19:3572545-3574626	Island
cg10610528	0.307545	0.401053	0.689964	0.714446	6	HMGA1;HMGA1;HMGA1;HMGA1;HMGA1;HMGA1	5'UTR;5'UTR;5'UTR;5'UTR;5'UTR;TSS200	chr6:34202567-34206193	S_Shore
cg14818176	0.113088	0.212514	0.535762	0.473495	17	HN1;HN1;HN1	5'UTR;Body;Body	chr17:73149830-73150885	N_Shore
cg21446024	0.334885	0.797845	0.774876	0.787785	16	HN1L	Body	chr16:1727939-1728858	S_Shore
cg12134894	0.737819	0.394344	0.822587	0.730099	2	HNRNPLL;HNRNPLL	Body;Body	chr2:38829103-38830804	N_Shore
cg08941355	0.546358	0.219941	0.701146	0.407841	7	HOXA1;HOXA1	3'UTR;3'UTR	chr7:27134097-27134303	N_Shore
cg07483304	0.545735	0.0626498	0.519601	0.306022	7	HOXA10;HOXA10	Body;Body	chr7:27212416-27214396	N_Shore
cg08938793	0.548006	0.0762784	0.510322	0.284487	7	HOXA10;HOXA10	3'UTR;3'UTR	chr7:27212416-27214396	N_Shore
cg21905783	0.58631	0.0906525	0.575959	0.291616	7	HOXA10-AS;HOXA10;HOXA10-HOXA9;HOXA10	Body;3'UTR;Body;Body	chr7:27212416-27214396	N_Shore
cg22260008	0.643304	0.071127	0.531262	0.290934	7	HOXA10-AS;HOXA10-HOXA9	TSS1500;Body	chr7:27208871-27209616	N_Shore
cg20261859	0.615	0.0467393	0.492436	0.317637	7	HOXA10-AS;HOXA10-HOXA9	TSS1500;Body	chr7:27208871-27209616	N_Shore
cg21310745	0.607457	0.0920413	0.485392	0.307096	7	HOXA10-AS;HOXA10-HOXA9	TSS200;Body	chr7:27208871-27209616	N_Shore
cg22858277	0.514116	0.0206949	0.410396	0.226992	7	HOXA10-AS;HOXA10-HOXA9	Body;Body	chr7:27208871-27209616	N_Shore
cg09973548	0.514694	0.0804127	0.456684	0.283781	7	HOXA10-AS;HOXA10-HOXA9	TSS200;Body	chr7:27208871-27209616	N_Shore
cg23854860	0.520557	0.0660367	0.40887	0.277491	7	HOXA10-AS;HOXA10-HOXA9	Body;Body	chr7:27208871-27209616	N_Shore
cg18134292	0.604729	0.145806	0.624226	0.348924	7	HOXA10-AS;MIR196B;HOXA10;HOXA10-HOXA9;HOXA10	Body;TSS1500;3'UTR;Body;Body	chr7:27208871-27209616	S_Shore
cg15293367	0.602406	0.0788977	0.657071	0.392188	7	HOXA10-AS;MIR196B;HOXA10-HOXA9	Body;TSS1500;Body	chr7:27208871-27209616	S_Shore
cg04778178	0.874002	0.180839	0.66151	0.370525	7	HOXA3	5'UTR	chr7:27162087-27162426	Island
cg00431187	0.74009	0.0577799	0.443166	0.254979	7	HOXA3	5'UTR	chr7:27162087-27162426	N_Shore
cg26297005	0.745901	0.0681041	0.465513	0.267573	7	HOXA3	5'UTR	chr7:27162087-27162426	Island
cg19240213	0.749446	0.0910943	0.546926	0.340794	7	HOXA3	5'UTR	chr7:27163819-27164098	N_Shore
cg18430152	0.683056	0.0719977	0.549045	0.280801	7	HOXA3	5'UTR	chr7:27162087-27162426	Island
cg22772747	0.757518	0.234462	0.743044	0.375742	7	HOXA3	5'UTR	chr7:27162087-27162426	S_Shore
cg03331474	0.823896	0.250104	0.610002	0.363704	7	HOXA3	5'UTR	chr7:27163819-27164098	N_Shore
cg09798023	0.619303	0.0806516	0.499261	0.22531	7	HOXA3	5'UTR	chr7:27162087-27162426	N_Shore
cg03536885	0.825517	0.299836	0.651562	0.369971	7	HOXA3	5'UTR	chr7:27163819-27164098	Island
cg25426743	0.809037	0.295308	0.686099	0.469005	7	HOXA3	5'UTR	chr7:27169572-27170638	N_Shelf
cg12434681	0.582519	0.112511	0.507923	0.235944	7	HOXA3	TSS1500	chr7:27169572-27170638	N_Shelf
cg24361385	0.774879	0.333419	0.763363	0.464129	7	HOXA3	5'UTR	chr7:27163819-27164098	S_Shore
cg24360871	0.777377	0.32442	0.695466	0.447553	7	HOXA3	5'UTR	chr7:27163819-27164098	Island
cg24272697	0.521993	0.089447	0.450026	0.214907	7	HOXA3;HOXA3	5'UTR;TSS1500	chr7:27162087-27162426	N_Shelf
cg15725372	0.862657	0.0748411	0.49847	0.283277	7	HOXA3;HOXA-AS2	5'UTR;Body	chr7:27162087-27162426	Island
cg14072564	0.739817	0.108825	0.464975	0.304565	7	HOXA3;HOXA-AS2	5'UTR;Body	chr7:27162087-27162426	Island
cg01820751	0.597854	0.0667267	0.423829	0.176008	7	HOXA3;HOXA-AS2	5'UTR;Body	chr7:27163819-27164098	N_Shore
cg23806243	0.549952	0.0766487	0.412357	0.281238	7	HOXA3;HOXA-AS2	5'UTR;Body	chr7:27163819-27164098	N_Shore
cg08203284	0.642315	0.0854983	0.559296	0.261131	7	HOXA4	TSS1500	chr7:27169572-27170638	S_Shore
cg09574499	0.533387	0.098729	0.513867	0.202225	7	HOXA4	Body	chr7:27169572-27170638	N_Shore
cg00809969	0.634549	0.105201	0.492058	0.275013	7	HOXA5	3'UTR	chr7:27182613-27185562	N_Shore
cg23129930	0.622607	0.0953944	0.60199	0.328886	7	HOXA6	1stExon	chr7:27186927-27187692	Island
cg14044640	0.607271	0.0189443	0.427992	0.30565	7	HOXA6	TSS200	chr7:27186927-27187692	Island
cg03529432	0.608944	0.0437714	0.482563	0.431389	7	HOXA6	TSS200	chr7:27186927-27187692	Island
cg04265576	0.56259	0.067936	0.414807	0.168646	7	HOXA6	TSS200	chr7:27186927-27187692	Island
cg22469274	0.534117	0.0088704	0.417126	0.315623	7	HOXA6	TSS200	chr7:27186927-27187692	Island
cg05928186	0.597439	0.0860332	0.454817	0.27663	7	HOXA6	1stExon	chr7:27186927-27187692	Island
cg24719020	0.517781	0.052391	0.473775	0.226036	7	HOXA6	TSS1500	chr7:27186927-27187692	S_Shore
cg12110087	0.57945	0.0921729	0.444208	0.275699	7	HOXA6	TSS1500	chr7:27186927-27187692	Island
cg12810523	0.536196	0.0724893	0.371567	0.162627	7	HOXA6	TSS200	chr7:27186927-27187692	Island
cg19816811	0.543946	0.0970375	0.471373	0.240155	7	HOXA6	TSS1500	chr7:27190274-27191115	N_Shore
cg19183743	0.510996	0.0842771	0.508545	0.308187	7	HOXA6	TSS1500	chr7:27186927-27187692	S_Shore
cg09936824	0.500974	0.0433843	0.398072	0.293949	7	HOXA6	TSS1500	chr7:27186927-27187692	Island
cg06465806	0.539098	0.0460744	0.295574	0.107249	7	HOXA6;HOXA-AS3;HOXA-AS3	Body;TSS1500;Body	chr7:27182613-27185562	S_Shore
cg06911354	0.862873	0.24114	0.898876	0.641678	7	HOXA7	TSS1500	chr7:27198182-27198514	N_Shore
cg02384857	0.807725	0.205745	0.848956	0.652199	7	HOXA7	TSS1500	chr7:27198182-27198514	N_Shore
cg15372603	0.803269	0.231652	0.846723	0.619938	7	HOXA7	TSS1500	chr7:27198182-27198514	N_Shore
cg08248516	0.678034	0.0439092	0.430556	0.289897	7	HOXA7	Body	chr7:27194583-27194827	Island
cg08396193	0.771109	0.279683	0.750257	0.531635	7	HOXA7	3'UTR	chr7:27194583-27194827	N_Shore
cg21778348	0.596956	0.108501	0.330653	0.264891	7	HOXA7	Body	chr7:27194583-27194827	Island
cg25727671	0.782858	0.348768	0.75076	0.57125	7	HOXA7	3'UTR	chr7:27194583-27194827	N_Shore
cg02000318	0.703174	0.268906	0.67367	0.54425	7	HOXA7	TSS1500	chr7:27198182-27198514	N_Shore
cg03217995	0.554779	0.0825801	0.391612	0.140316	7	HOXA9	Body	chr7:27203915-27206462	N_Shore
cg02643054	0.595228	0.098044	0.376655	0.2513	7	HOXA9	TSS1500	chr7:27203915-27206462	S_Shore
cg01891966	0.529116	0.0502839	0.337838	0.185908	7	HOXA9	3'UTR	chr7:27203915-27206462	N_Shore
cg21007852	0.52014	0.065307	0.325491	0.146854	7	HOXA9	Body	chr7:27203915-27206462	N_Shore
cg18091117	0.558458	0.0707607	0.549372	0.233219	7	HOXA-AS3	TSS200	chr7:27179062-27179511	S_Shore
cg06188746	0.575809	0.0729814	0.531416	0.230978	7	HOXA-AS3	TSS200	chr7:27179062-27179511	S_Shore
cg14429861	0.492036	0.0449772	0.558776	0.243956	7	HOXA-AS3	TSS200	chr7:27179062-27179511	S_Shore
cg00297048	0.633706	0.112737	0.507804	0.312727	7	HOXA-AS3;HOXA6;HOXA-AS3	Body;1stExon;Body	chr7:27186927-27187692	Island
cg24362796	0.60249	0.090991	0.473736	0.359947	7	HOXA-AS3;HOXA6;HOXA-AS3	Body;TSS200;Body	chr7:27186927-27187692	Island
cg19943010	0.643524	0.139217	0.678437	0.385407	7	HOXA-AS3;HOXA-AS3	Body;Body	chr7:27190274-27191115	N_Shore
cg01882880	0.358289	0.0776743	0.678844	0.422446	17	HOXB2	TSS1500	chr17:46627787-46628444	N_Shelf
cg26841048	0.316396	0.0671585	0.628262	0.387301	17	HOXB2	TSS200	chr17:46620367-46621373	S_Shore
cg23530553	0.326953	0.0919321	0.638557	0.427158	17	HOXB2	TSS200	chr17:46620367-46621373	S_Shore
cg10381440	0.314948	0.0889154	0.626761	0.41049	17	HOXB2	TSS1500	chr17:46620367-46621373	S_Shore
cg19474833	0.374901	0.120695	0.650148	0.454641	17	HOXB2	TSS1500	chr17:46620367-46621373	S_Shore
cg10788618	0.318476	0.13457	0.63699	0.48939	17	HOXB2	1stExon	chr17:46620367-46621373	S_Shore
cg09313705	0.248642	0.117349	0.614592	0.316894	17	HOXB2	TSS200	chr17:46620367-46621373	S_Shore
cg12121660	0.152839	0.0360021	0.523056	0.214722	17	HOXB2	Body	chr17:46620367-46621373	S_Shore
cg22777724	0.318628	0.119888	0.607833	0.404329	17	HOXB2	TSS200	chr17:46620367-46621373	S_Shore
cg22807449	0.195041	0.0758076	0.5361	0.219877	17	HOXB2	TSS200	chr17:46620367-46621373	S_Shore
cg16308673	0.177314	0.0675537	0.508406	0.20725	17	HOXB2;HOXB-AS1	Body;TSS200	chr17:46620367-46621373	S_Shore
cg04117801	0.441318	0.0658528	0.737343	0.501069	17	HOXB3	TSS200	chr17:46654053-46654369	N_Shelf
cg13187349	0.590169	0.176537	0.820901	0.622411	17	HOXB3	3'UTR	chr17:46627787-46628444	N_Shore
cg11060532	0.644059	0.234628	0.874459	0.661784	17	HOXB3	TSS1500	chr17:46654053-46654369	N_Shore
cg13975855	0.456573	0.13119	0.722186	0.502602	17	HOXB3	TSS1500	chr17:46654053-46654369	N_Shore
cg12384483	0.314217	0.0884456	0.6761	0.418408	17	HOXB3	5'UTR	chr17:46629553-46629816	S_Shore
cg23014425	0.435939	0.186884	0.771063	0.515049	17	HOXB3	5'UTR
cg23551720	0.497544	0.127093	0.701828	0.50975	17	HOXB3	5'UTR	chr17:46631800-46632212	S_Shore
cg13280788	0.465433	0.103741	0.684168	0.451981	17	HOXB3	TSS1500	chr17:46654053-46654369	N_Shore
cg04800503	0.552163	0.196267	0.773842	0.549417	17	HOXB3	5'UTR
cg16787431	0.539148	0.145442	0.705793	0.398297	17	HOXB3	Body	chr17:46629553-46629816	N_Shore
cg02836478	0.350884	0.136604	0.689663	0.470708	17	HOXB3	TSS1500	chr17:46654053-46654369	N_Shore
cg06186155	0.528454	0.245569	0.798332	0.599053	17	HOXB3	5'UTR
cg02873421	0.350624	0.11077	0.650274	0.415761	17	HOXB3	Body	chr17:46629553-46629816	N_Shore
cg13114095	0.455252	0.193113	0.724007	0.470687	17	HOXB3	TSS1500	chr17:46654053-46654369	N_Shore
cg24767968	0.493766	0.144283	0.65585	0.441586	17	HOXB3	TSS200	chr17:46654053-46654369	N_Shelf
cg04021898	0.377873	0.104251	0.599361	0.443201	17	HOXB3	5'UTR	chr17:46631800-46632212	S_Shore
cg03453744	0.591811	0.275825	0.772927	0.571518	17	HOXB3	3'UTR	chr17:46627787-46628444	N_Shore
cg21474786	0.245669	0.0817785	0.555735	0.403508	17	HOXB3	5'UTR	chr17:46631800-46632212	Island
cg03260240	0.409973	0.141833	0.625092	0.488562	17	HOXB3	5'UTR	chr17:46631800-46632212	S_Shore
cg21853871	0.2084	0.0898964	0.541976	0.403403	17	HOXB3	Body	chr17:46629553-46629816	N_Shore
cg13293524	0.295413	0.116869	0.581065	0.323511	17	HOXB3	TSS200	chr17:46654053-46654369	N_Shelf
cg15255390	0.167177	0.0213313	0.46787	0.307169	17	HOXB3	5'UTR	chr17:46631800-46632212	Island
cg24095592	0.220728	0.052861	0.513678	0.280782	17	HOXB3	5'UTR	chr17:46631800-46632212	S_Shore
cg02458062	0.376609	0.120712	0.575589	0.394879	17	HOXB3	Body	chr17:46629553-46629816	Island
cg06395298	0.547206	0.178197	0.807173	0.55714	17	HOXB3;HOXB3	5'UTR;1stExon	chr17:46654053-46654369	N_Shelf
cg12910797	0.386819	0.10173	0.72551	0.465624	17	HOXB3;HOXB3	5'UTR;1stExon	chr17:46654053-46654369	N_Shelf
cg19408827	0.54244	0.16696	0.768751	0.596031	17	HOXB3;HOXB3	1stExon;5'UTR	chr17:46654053-46654369	N_Shelf
cg22053945	0.558998	0.166835	0.753822	0.586816	17	HOXB3;HOXB3	5'UTR;1stExon	chr17:46654053-46654369	N_Shelf
cg11971423	0.400154	0.118898	0.607329	0.447394	17	HOXB4	3'UTR	chr17:46654053-46654369	N_Shore
cg10585948	0.474387	0.172007	0.648996	0.451766	17	HOXB4;HOXB3	3'UTR;TSS1500	chr17:46654053-46654369	N_Shore
cg17431990	0.497665	0.266569	0.732272	0.424236	17	HOXB6;HOXB-AS3;HOXB-AS3;HOXB-AS3;HOXB-AS3;HOXB-AS3;HOXB-AS3;HOXB-AS3;HOXB-AS3	3'UTR;Body;Body;Body;Body;Body;Body;Body;Body	chr17:46673532-46674181	Island
cg27468753	0.708432	0.341645	0.790237	0.764598	17	HOXB7	Body	chr17:46687527-46688730	N_Shore
cg06602723	0.320711	0.106635	0.591366	0.286435	17	HOXB8	TSS1500	chr17:46695325-46695553	N_Shore
cg05999049	0.338168	0.0785708	0.553455	0.405025	17	HOXB8	TSS1500	chr17:46690390-46691055	S_Shore
cg12451425	0.3232	0.0586798	0.619715	0.379579	17	HOXB-AS1	Body	chr17:46627787-46628444	N_Shore
cg18696218	0.250181	0.0684631	0.555811	0.320939	17	HOXB-AS1	Body	chr17:46627787-46628444	N_Shore
cg22593405	0.251713	0.0725765	0.588154	0.357965	17	HOXB-AS1;HOXB2	Body;TSS1500	chr17:46620367-46621373	S_Shore
cg03260249	0.27302	0.0816184	0.54068	0.357916	17	HOXB-AS1;HOXB2	Body;1stExon	chr17:46620367-46621373	S_Shore
cg27633782	0.368278	0.0906907	0.621973	0.407147	17	HOXB-AS1;HOXB3	Body;3'UTR	chr17:46627787-46628444	N_Shore
cg11207533	0.714047	0.383069	0.823786	0.637974	17	HOXB-AS3;HOXB-AS3;HOXB-AS3;HOXB-AS3;HOXB-AS3;HOXB-AS3;HOXB-AS3;HOXB-AS3;HOXB6	Body;Body;Body;Body;Body;Body;Body;Body;5'UTR	chr17:46675044-46675589	S_Shelf
cg19898108	0.550501	0.129139	0.665975	0.555867	12	HOXC10	3'UTR	chr12:54378696-54380102	S_Shelf
cg20402783	0.447876	0.12232	0.657478	0.35547	12	HOXC10	Body	chr12:54378696-54380102	S_Shore
cg19310604	0.498116	0.169379	0.613448	0.477819	12	HOXC10	3'UTR	chr12:54378696-54380102	S_Shelf
cg08045824	0.409504	0.698985	0.795357	0.85191	12	HOXC12	Body	chr12:54348695-54349378	S_Shore
cg03892356	0.297663	0.390698	0.649879	0.764502	12	HOXC4;HOXC5;HOXC6;HOXC6	5'UTR;Body;TSS1500;5'UTR	chr12:54423427-54423712	N_Shelf
cg15660418	0.628669	0.130252	0.787945	0.508836	12	HOXC4;HOXC6;HOXC5	TSS1500;TSS1500;TSS1500	chr12:54408426-54408713	S_Shore
cg26019295	0.517107	0.122981	0.69061	0.475673	12	HOXC4;HOXC6;HOXC5	TSS1500;TSS1500;TSS1500	chr12:54408426-54408713	S_Shore
cg04105511	0.498626	0.102274	0.645427	0.49029	12	HOXC4;HOXC6;HOXC5	TSS1500;TSS1500;TSS1500	chr12:54408426-54408713	S_Shore
cg18040878	0.541516	0.138212	0.65828	0.437847	12	HOXC4;HOXC6;HOXC5	TSS1500;TSS1500;TSS1500	chr12:54408426-54408713	S_Shore
cg15817960	0.429231	0.0616659	0.562104	0.427032	12	HOXC4;HOXC6;HOXC5	TSS1500;TSS1500;TSS1500	chr12:54408426-54408713	S_Shore
cg13726459	0.427577	0.0866766	0.564935	0.366223	12	HOXC4;HOXC6;HOXC5	TSS1500;TSS1500;TSS1500	chr12:54408426-54408713	S_Shore
cg13545297	0.593676	0.1847	0.430363	0.228267	12	HOXC8	Body	chr12:54402682-54403347	S_Shore
cg11418595	0.730394	0.229792	0.336418	0.386472	2	HOXD1	TSS1500	chr2:177052957-177054350	N_Shore
cg00035316	0.449902	0.0506032	0.0317634	0.0445775	2	HOXD8	TSS1500	chr2:176992950-176993186	Island
cg12748258	0.47292	0.19718	0.0422757	0.0477974	8	HR;HR;HR;HR	1stExon;5'UTR;1stExon;5'UTR	chr8:21987532-21989013	Island
cg05642446	0.680133	0.451195	0.256478	0.264642	12	HRK	3'UTR	chr12:117316389-117317611	Island
cg03346442	0.570541	0.41156	0.161191	0.208641	12	HRK	3'UTR	chr12:117316389-117317611	Island
cg12275167	0.803026	0.321103	0.483853	0.62572	4	HS3ST1	5'UTR
cg04211115	0.629246	0.286328	0.168224	0.246665	17	HS3ST3A1	1stExon	chr17:13503829-13505559	Island
cg03272195	0.164885	0.572796	0.658711	0.791029	17	HS3ST3B1	Body	chr17:14212363-14212788	N_Shore
cg14016875	0.111186	0.744502	0.287295	0.520173	17	HS3ST3B1;MGC12916	Body;TSS200	chr17:14204168-14207702	Island
cg16619378	0.261048	0.788659	0.450992	0.647998	17	HS3ST3B1;MGC12916	Body;Body	chr17:14204168-14207702	Island
cg25180075	0.615841	0.176398	0.249254	0.279532	2	HS6ST1	TSS200	chr2:129075197-129077639	Island
cg11119340	0.528504	0.234337	0.075402	0.300597	13	HS6ST3	Body
cg18385254	0.0681183	0.536534	0.278369	0.46368	18	HSBP1L1	TSS200	chr18:77724352-77724836	Island
cg22966060	0.130215	0.174349	0.452927	0.608169	19	HSD11B1L;HSD11B1L;HSD11B1L;HSD11B1L;HSD11B1L;HSD11B1L	Body;Body;5'UTR;Body;Body;5'UTR	chr19:5686805-5687962	Island
cg26479028	0.272723	0.5187	0.706029	0.685189	16	HSD17B2	TSS200
cg13024590	0.540589	0.0124489	0.0326037	0.0567769	6	HSPA1A;HSPA1L	TSS1500;TSS200	chr6:31782872-31785190	Island
cg07310538	0.510294	0.0417138	0.0252336	0.0367138	6	HSPA1A;HSPA1L	TSS1500;TSS200	chr6:31782872-31785190	Island
cg09085842	0.447143	0.00210866	0.0185449	0.056586	6	HSPA1A;HSPA1L	TSS1500;TSS200	chr6:31782872-31785190	Island
cg01639032	0.501804	0.0313316	0.168128	0.124655	6	HSPA1A;HSPA1L	TSS1500;TSS200	chr6:31782872-31785190	Island
cg10598353	0.527107	0.0749495	0.0563588	0.0737774	6	HSPA1A;HSPA1L;HSPA1A	1stExon;TSS1500;5'UTR	chr6:31782872-31785190	Island
cg17494781	0.538999	0.0832689	0.0666847	0.108767	6	HSPA1A;HSPA1L;HSPA1A	1stExon;TSS1500;5'UTR	chr6:31782872-31785190	Island
cg13413286	0.547685	0.0872531	0.117565	0.0955891	6	HSPA1A;HSPA1L;HSPA1A	1stExon;TSS1500;5'UTR	chr6:31782872-31785190	Island
cg19677203	0.434441	0.0325239	0.0373724	0.0254822	6	HSPA1A;HSPA1L;HSPA1A	1stExon;TSS1500;5'UTR	chr6:31782872-31785190	Island
cg02704535	0.464632	0.0661525	0.0667483	0.067135	6	HSPA1A;HSPA1L;HSPA1A	1stExon;TSS1500;5'UTR	chr6:31782872-31785190	Island
cg00929855	0.511372	0.111903	0.138264	0.098779	6	HSPA1A;HSPA1L;HSPA1A	1stExon;TSS1500;5'UTR	chr6:31782872-31785190	Island
cg24312680	0.549901	0.0822102	0.0806703	0.119861	4	HSPA4L	Body	chr4:128702830-128704215	S_Shore
cg05072215	0.391156	0.594917	0.855866	0.780841	9	HSPA5	Body	chr9:128002945-128003972	N_Shore
cg05573680	0.694793	0.333922	0.236129	0.439577	12	HTR7P1;HEBP1	TSS1500;Body	chr12:13154088-13154866	N_Shore
cg21737039	0.713303	0.0973368	0.0580639	0.100627	4	HTRA3	TSS200	chr4:8271214-8272091	Island
cg26022526	0.820557	0.260815	0.156116	0.18922	4	HTRA3	TSS200	chr4:8271214-8272091	Island
cg10712173	0.643749	0.0991707	0.0341895	0.081106	4	HTRA3	TSS200	chr4:8271214-8272091	Island
cg02577436	0.650125	0.183181	0.140887	0.179142	4	HTRA3	TSS200	chr4:8271214-8272091	Island
cg23570923	0.613615	0.17853	0.140832	0.156533	4	HTRA3	TSS1500	chr4:8271214-8272091	Island
cg18043867	0.726561	0.129794	0.0698526	0.126575	4	HTRA3;HTRA3	TSS200;TSS200	chr4:8271214-8272091	Island
cg09495977	0.621465	0.114944	0.0972182	0.0991457	4	HTRA3;HTRA3	5'UTR;1stExon	chr4:8271214-8272091	Island
cg16568467	0.491618	0.87914	0.891529	0.927448	4	IBSP	3'UTR
cg11195002	0.132157	0.654037	0.54767	0.507506	19	ICAM5	TSS1500	chr19:10399844-10405375	N_Shore
cg22853064	0.478104	0.92923	0.932072	0.913125	19	ICAM5	Body	chr19:10399844-10405375	Island
cg12953705	0.470905	0.871713	0.915071	0.867574	19	ICAM5	Body	chr19:10399844-10405375	Island
cg06046490	0.172877	0.658474	0.689273	0.620276	11	IFITM3	TSS200	chr11:318361-319052	S_Shore
cg13211181	0.227444	0.72738	0.513356	0.589647	12	IFLTD1	1stExon
cg15758700	0.382837	0.856822	0.852055	0.85305	12	IFLTD1;IFLTD1;IFLTD1;IFLTD1;IFLTD1	TSS1500;TSS1500;TSS1500;TSS1500;Body
cg24850296	0.352323	0.770691	0.6976	0.695969	12	IFLTD1;IFLTD1;IFLTD1;IFLTD1;IFLTD1	TSS1500;TSS1500;TSS1500;TSS1500;Body
cg00848007	0.425903	0.842581	0.888081	0.890629	12	IFNG;IFNG	1stExon;5'UTR
cg08729686	0.887985	0.374005	0.432309	0.56919	15	IGF1R	Body	chr15:99190446-99194559	S_Shore
cg12486493	0.855237	0.435116	0.38927	0.570198	15	IGF1R	Body
cg17297216	0.736634	0.276974	0.334644	0.481439	15	IGF1R	Body	chr15:99190446-99194559	Island
cg23039580	0.723226	0.284316	0.306265	0.429644	15	IGF1R	Body	chr15:99190446-99194559	Island
cg08014499	0.48306	0.323532	0.816477	0.655991	11	IGF2AS;INS-IGF2;IGF2;IGF2;IGF2AS	Body;Body;5'UTR;TSS1500;Body	chr11:2158951-2162484	S_Shore
cg10586255	0.495012	0.14438	0.538954	0.573364	3	IGF2BP2;IGF2BP2;IGF2BP2;IGF2BP2;IGF2BP2;IGF2BP2;IGF2BP2	TSS1500;TSS1500;TSS1500;TSS1500;Body;Body;Body	chr3:185541048-185544146	N_Shore
cg21154227	0.539846	0.0815755	0.188112	0.108077	4	IGFBP7	Body
cg06528809	0.105758	0.633306	0.154975	0.405053	2	IKZF2;IKZF2	Body;Body
cg12247535	0.0698327	0.577286	0.145909	0.354542	2	IKZF2;IKZF2	Body;Body
cg09777743	0.111022	0.647881	0.255913	0.381607	2	IKZF2;IKZF2	Body;Body
cg04914531	0.0591674	0.558405	0.126199	0.355273	2	IKZF2;IKZF2	Body;Body
cg13779610	0.0758381	0.569074	0.144274	0.299625	2	IKZF2;IKZF2	Body;Body
cg21975810	0.219215	0.694159	0.302147	0.504395	2	IKZF2;IKZF2	Body;Body
cg17563106	0.0782	0.574935	0.325849	0.453968	2	IKZF2;IKZF2	Body;Body
cg16345559	0.0599516	0.496247	0.1319	0.390786	2	IKZF2;IKZF2	Body;Body
cg15488457	0.151296	0.587943	0.184063	0.353138	2	IKZF2;IKZF2	3'UTR;3'UTR
cg14227558	0.178723	0.578805	0.13636	0.305267	2	IKZF2;IKZF2	Body;Body
cg00185482	0.180123	0.602115	0.20726	0.39427	2	IKZF2;IKZF2	Body;Body
cg10554683	0.172321	0.597154	0.197723	0.351268	2	IKZF2;IKZF2	Body;Body
cg27225309	0.0926119	0.529894	0.185682	0.341396	2	IKZF2;IKZF2	Body;Body
cg11000521	0.216579	0.63623	0.429792	0.641972	4	IL15;IL15	Body;Body
cg16676159	0.297437	0.649497	0.45753	0.73068	4	IL15;IL15;IL15	5'UTR;5'UTR;Body
cg18773937	0.393469	0.5973	0.902167	0.76675	2	IL1B	TSS1500
cg09526693	0.37547	0.798436	0.840536	0.856117	4	IL2	TSS1500
cg17366005	0.317072	0.878577	0.465558	0.75357	5	IL31RA;IL31RA;IL31RA;IL31RA;IL31RA	TSS1500;TSS1500;TSS1500;TSS1500;TSS1500
cg01447350	0.76368	0.194786	0.753623	0.162549	16	IL34	TSS1500
cg25714573	0.695844	0.201193	0.542028	0.508222	8	IMPAD1	Body	chr8:57905700-57906452	N_Shore
cg03699182	0.524412	0.891591	0.418149	0.719101	2	INHBB	1stExon	chr2:121101800-121104534	Island
cg20925841	0.519012	0.951059	0.561178	0.815353	2	INHBB	Body	chr2:121101800-121104534	Island
cg24617696	0.419484	0.802041	0.407779	0.655393	2	INHBB	Body	chr2:121101800-121104534	Island
cg02173749	0.480314	0.845388	0.422449	0.654886	2	INHBB	1stExon	chr2:121101800-121104534	Island
cg02120470	0.42147	0.812659	0.713557	0.825834	1	INSL5	TSS200
cg20457652	0.172428	0.650417	0.34787	0.520808	3	IQCJ-SCHIP1;IQCJ-SCHIP1;SCHIP1;SCHIP1;SCHIP1	Body;Body;Body;Body;Body
cg15469211	0.340658	0.782328	0.606639	0.72624	3	IQCJ-SCHIP1;IQCJ-SCHIP1;SCHIP1;SCHIP1;SCHIP1	Body;Body;Body;Body;Body
cg17951408	0.749429	0.131743	0.29188	0.293556	7	IQUB	3'UTR
cg16710342	0.540921	0.129599	0.124862	0.179607	7	IQUB;IQUB;IQUB;IQUB	Body;Body;Body;Body
cg27465569	0.489237	0.492051	0.790087	0.849256	12	IRAK4;PUS7L;IRAK4;PUS7L;PUS7L;IRAK4;IRAK4;IRAK4	5'UTR;TSS1500;5'UTR;TSS1500;TSS1500;5'UTR;5'UTR;5'UTR	chr12:44152506-44152922	S_Shore
cg05460606	0.191418	0.504459	0.553474	0.608467	11	IRF7;IRF7;IRF7;IRF7;IRF7;IRF7	1stExon;5'UTR;5'UTR;5'UTR;ExonBnd;ExonBnd	chr11:614760-616068	Island
cg05404236	0.73809	0.694257	0.220487	0.499881	13	IRS2	1stExon	chr13:110434466-110440180	Island
cg19596204	0.0517033	0.0307815	0.376177	0.358693	19	ISYNA1;ISYNA1;ISYNA1	Body;Body;5'UTR	chr19:18543828-18549161	Island
cg09374949	0.0792275	1	0.25395	0.26826	19	ISYNA1;ISYNA1;ISYNA1;ISYNA1;ISYNA1	5'UTR;5'UTR;1stExon;TSS200;1stExon	chr19:18543828-18549161	Island
cg05838289	0.264378	0.44189	0.653325	0.650683	16	ITGAD	Body
cg08412699	0.32711	0.808917	0.544763	0.747613	7	ITGB8	3'UTR
cg13782302	0.237663	0.621551	0.488399	0.690157	7	ITGB8	Body
cg06834437	0.143563	0.575368	0.367005	0.495333	7	ITGB8	Body
cg05138203	0.848101	0.378759	0.469646	0.382309	13	ITGBL1	TSS1500	chr13:102106165-102106488	N_Shore
cg10164367	0.655597	0.552733	0.33288	0.20405	13	ITGBL1	TSS200	chr13:102106165-102106488	N_Shore
cg23525360	0.501513	0.120247	0.101044	0.133589	13	ITGBL1	Body
cg24727383	0.562558	0.105525	0.426701	0.345303	13	ITGBL1;ITGBL1;ITGBL1;ITGBL1	TSS1500;5'UTR;Body;Body
cg16875568	0.518397	0.0760133	0.333137	0.209953	13	ITGBL1;ITGBL1;ITGBL1;ITGBL1	5'UTR;Body;Body;Body
cg08271489	0.252259	0.705699	0.804283	0.790507	12	ITPR2	Body
cg06516640	0.328629	0.831313	0.779552	0.838747	12	ITPR2	Body
cg08564677	0.424088	0.917622	0.894291	0.916986	12	ITPR2	Body
cg12525249	0.305381	0.719091	0.799561	0.759418	12	ITPR2	Body
cg05823823	0.352698	0.788243	0.723266	0.798271	12	ITPR2	Body
cg13711873	0.455254	0.85953	0.818374	0.850655	12	ITPR2	3'UTR
cg02226869	0.527517	0.894558	0.862812	0.964231	12	ITPR2	3'UTR
cg08186005	0.518214	0.902004	0.887968	0.88634	12	ITPR2	Body
cg22569154	0.528111	0.130053	0.0969733	0.0694039	5	JAKMIP2	5'UTR
cg25534226	0.852255	0.232187	0.562352	0.478968	10	JAKMIP3	Body	chr10:133953845-133954279	S_Shore
cg22063247	0.445805	0.801991	0.841375	0.816261	11	JAM3	Body	chr11:133994709-133995090	N_Shore
cg08188555	0.22943	0.412116	0.70456	0.51643	14	JUB	Body	chr14:23449886-23452174	N_Shore
cg03129842	0.366297	0.760212	0.776297	0.763587	12	KANSL2	Body	chr12:49075489-49076301	N_Shelf
cg03187661	0.637972	0.352673	0.829285	0.626713	3	KAT2B	TSS1500	chr3:20081458-20082426	N_Shore
cg04510360	0.414169	0.843511	0.79	0.850019	17	KAT7;KAT7;KAT7;KAT7;KAT7	Body;Body;Body;Body;Body	chr17:47865974-47866724	S_Shore
cg03648116	0.844115	0.387506	0.741511	0.780473	11	KBTBD3;KBTBD3	5'UTR;5'UTR	chr11:105948097-105948830	N_Shelf
cg14393466	0.835145	0.329538	0.822482	0.772486	11	KCNA4	5'UTR	chr11:30037672-30037944	N_Shelf
cg02608452	0.817235	0.306201	0.392566	0.637809	11	KCNA4	5'UTR	chr11:30037672-30037944	N_Shelf
cg07295522	0.471288	0.671873	0.911744	0.884276	3	KCNAB1;KCNAB1;KCNAB1;KCNAB1;KCNAB1	Body;Body;Body;Body;Body
cg02386178	0.275241	0.424879	0.618437	0.708284	3	KCNAB1-AS1;KCNAB1;KCNAB1;KCNAB1;KCNAB1;KCNAB1	TSS1500;Body;Body;Body;Body;Body
cg09433131	0.241445	0.790152	0.326106	0.519991	8	KCNB2	Body
cg18645002	0.201108	0.685225	0.495722	0.560109	7	KCND2	Body
cg02863493	0.687007	0.337857	0.222793	0.340723	3	KCNH8	Body
cg25288285	0.781883	0.236552	0.415161	0.350981	4	KCNIP4;KCNIP4	TSS1500;5'UTR
cg16517367	0.736929	0.307551	0.364357	0.430926	17	KCNJ16;KCNJ16	5'UTR;5'UTR
cg21690167	0.580335	0.180875	0.602736	0.599618	17	KCNJ16;KCNJ16;KCNJ16	5'UTR;5'UTR;5'UTR
cg24436169	0.716477	0.232843	0.133507	0.276995	17	KCNJ16;KCNJ16;KCNJ16;KCNJ16;KCNJ16;KCNJ16;KCNJ16;KCNJ16	5'UTR;5'UTR;5'UTR;5'UTR;5'UTR;5'UTR;5'UTR;5'UTR
cg10220843	0.649853	0.127934	0.413458	0.361716	17	KCNJ16;KCNJ16;KCNJ16;KCNJ16;KCNJ16;KCNJ16;KCNJ16;KCNJ16	5'UTR;5'UTR;5'UTR;5'UTR;5'UTR;5'UTR;5'UTR;5'UTR
cg04227743	0.262413	0.267857	0.668472	0.334348	2	KCNJ3	3'UTR
cg04027548	0.348264	0.713796	0.867906	0.801303	12	KCNJ8	Body
cg15580417	0.514841	0.0486965	0.132628	0.18251	1	KCNJ9	Body	chr1:160053721-160054738	Island
cg26421554	0.538927	0.92128	0.903818	0.941027	1	KCNK1	Body
cg10179669	0.304059	0.599609	0.761493	0.634043	14	KCNK10;KCNK10	Body;Body	chr14:88789600-88790493	N_Shore
cg03652298	0.269238	0.831508	0.801978	0.675509	14	KCNK10;KCNK10;KCNK10	Body;Body;Body
cg19453093	0.673918	0.261307	0.478512	0.255687	14	KCNK10;KCNK10;KCNK10	Body;Body;Body
cg20176777	0.242518	0.695268	0.485514	0.609742	1	KCNK2;KCNK2	5'UTR;1stExon
cg26247525	0.472823	0.0540246	0.169931	0.0915818	8	KCNK9	Body
cg04996277	0.256869	0.72909	0.431128	0.582996	5	KCNN2	Body	chr5:113696516-113699195	S_Shore
cg09028204	0.529541	0.270905	0.112548	0.133555	20	KCNS1	TSS200	chr20:43729515-43729791	S_Shore
cg12804484	0.605494	0.180911	0.15236	0.234201	5	KCTD16	3'UTR
cg25482146	0.183888	0.740252	0.547063	0.725947	12	KDM2B;KDM2B	Body;Body	chr12:122016170-122017693	Island
cg15695155	0.291803	0.765201	0.590152	0.688533	12	KDM2B;KDM2B	Body;Body	chr12:121975028-121976140	N_Shore
cg04664354	0.795218	0.241875	0.687248	0.403689	9	KDM4C;KDM4C;KDM4C;KDM4C;KDM4C	Body;Body;Body;Body;Body
cg01147727	0.66899	0.292662	0.344839	0.236011	14	KIAA0284;KIAA0284	3'UTR;3'UTR	chr14:105359835-105360153	S_Shelf
cg11774909	0.416666	0.733511	0.899714	0.893526	10	KIAA1217;KIAA1217;KIAA1217;KIAA1217	Body;Body;Body;Body
cg18431856	0.377932	0.825341	0.831402	0.754931	4	KIAA1239	TSS1500	chr4:37245250-37246979	Island
cg27083565	0.78989	0.296394	0.654107	0.639824	18	KIAA1328	Body
cg10098021	0.349793	0.912011	0.928821	0.911816	6	KIAA1949;KIAA1949	Body;1stExon	chr6:30654392-30654934	N_Shore
cg12197421	0.265134	0.783945	0.860878	0.791982	6	KIAA1949;KIAA1949	Body;1stExon	chr6:30654392-30654934	N_Shore
cg18335326	0.206766	0.733537	0.698446	0.736236	6	KIAA1949;KIAA1949	Body;1stExon	chr6:30654392-30654934	N_Shore
cg12247101	0.303794	0.836259	0.810557	0.770579	6	KIAA1949;KIAA1949	Body;1stExon	chr6:30654392-30654934	N_Shore
cg03052182	0.337104	0.805371	0.77273	0.754827	6	KIAA1949;KIAA1949	Body;1stExon	chr6:30654392-30654934	N_Shore
cg03953626	0.0855148	0.542365	0.49594	0.450914	6	KIAA1949;KIAA1949	Body;1stExon	chr6:30654392-30654934	N_Shore
cg18586886	0.0352893	0.456599	0.426299	0.400999	6	KIAA1949;KIAA1949	Body;1stExon	chr6:30654392-30654934	N_Shore
cg01413582	0.283769	0.688736	0.687414	0.646245	6	KIAA1949;KIAA1949	Body;1stExon	chr6:30654392-30654934	N_Shore
cg06644669	0.0945204	0.447737	0.492433	0.522246	6	KIAA1949;KIAA1949;KIAA1949	5'UTR;5'UTR;1stExon	chr6:30654392-30654934	N_Shore
cg03374965	0.656039	0.323968	0.205537	0.22319	17	KIF19;KIF19	5'UTR;1stExon	chr17:72321948-72322461	Island
cg13263576	0.142686	0.476706	0.567922	0.597458	2	KIF1A	5'UTR	chr2:241758141-241760783	N_Shore
cg17147995	0.593778	0.150507	0.0590842	0.111399	19	KISS1R	Body	chr19:917034-920787	Island
cg18497550	0.521575	0.0915951	0.197539	0.0642369	19	KISS1R	1stExon	chr19:917034-920787	Island
cg18226098	0.57154	0.188681	0.206219	0.150423	19	KISS1R	TSS1500	chr19:917034-920787	Island
cg17011745	0.516189	0.107437	0.217819	0.117221	19	KISS1R	TSS200	chr19:917034-920787	Island
cg23989053	0.627018	0.0583192	0.0740566	0.0578519	19	KISS1R;KISS1R	5'UTR;1stExon	chr19:917034-920787	Island
cg23987222	0.711279	0.093859	0.0980384	0.0877356	19	KLF1	Body	chr19:12996086-12997039	Island
cg23505145	0.647807	0.188773	0.116203	0.124371	19	KLF1	Body	chr19:12996086-12997039	Island
cg18825594	0.116757	0.532906	0.51762	0.579614	2	KLF11	Body	chr2:10182635-10184702	Island
cg17804779	0.776931	0.499757	0.185786	0.247183	13	KLF12	5'UTR
cg05920270	0.580367	0.388883	0.0911456	0.538066	13	KLF12	Body
cg15045802	0.208228	0.551149	0.603945	0.661637	19	KLF16	Body	chr19:1856725-1857443	Island
cg24287110	0.327039	0.67095	0.767776	0.739484	10	KLF6;KLF6;KLF6;KLF6	Body;Body;Body;Body	chr10:3823789-3824017	S_Shore
cg20162206	0.209456	0.640418	0.511401	0.740122	18	KLHL14	TSS200	chr18:30349690-30352302	S_Shore
cg13847977	0.166151	0.643446	0.292308	0.348853	18	KLHL14	3'UTR
cg18774642	0.179581	0.608752	0.281107	0.494444	18	KLHL14	TSS1500	chr18:30349690-30352302	S_Shore
cg16342115	0.14724	0.550158	0.408238	0.542507	18	KLHL14	TSS200	chr18:30349690-30352302	S_Shore
cg03926751	0.771956	0.406192	0.874297	0.854519	4	KLHL8	5'UTR	chr4:88140842-88141945	N_Shore
cg18637238	0.403044	0.751224	0.878404	0.813413	12	KLRK1	TSS1500
cg22792587	0.413673	0.791114	0.82125	0.857683	12	KLRK1;LOC101928100;KLRC4-KLRK1	5'UTR;Body;5'UTR
cg01510903	0.607395	0.0218261	0.0308392	0.0373418	12	KRT18;KRT18	TSS200;5'UTR	chr12:53342805-53343162	N_Shore
cg03870777	0.554578	0.0603635	0.038351	0.0890637	12	KRT18;KRT18	TSS200;5'UTR	chr12:53342805-53343162	N_Shore
cg16747714	0.519504	0.0400958	0.0229393	0.058713	12	KRT18;KRT18	TSS200;5'UTR	chr12:53342805-53343162	N_Shore
cg06024289	0.65951	0.14844	0.263279	0.20676	12	KRT18;KRT18	TSS200;TSS1500	chr12:53342805-53343162	N_Shore
cg10227191	0.515677	0.0784154	0.0874178	0.0832119	12	KRT18;KRT18	TSS200;5'UTR	chr12:53342805-53343162	N_Shore
cg17165266	0.476563	0.0649552	0.113313	0.0911489	12	KRT18;KRT18	TSS200;TSS1500	chr12:53342805-53343162	N_Shore
cg03564530	0.319528	0.151855	0.615595	0.453251	21	KRTAP19-2	TSS1500
cg10043665	0.263775	0.28607	0.370349	0.695881	21	KRTAP19-5	TSS200
cg06213069	0.756101	0.180513	0.36031	0.443582	21	KRTAP22-1	1stExon
cg26294716	0.728492	0.293657	0.58076	0.676998	21	KRTAP22-1	TSS1500
cg12588978	0.828899	0.361336	0.819437	0.679251	21	KRTAP27-1	TSS1500
cg16250800	0.306352	0.649248	0.799896	0.712211	17	KRTAP4-8;KRTAP4-8	1stExon;3'UTR
cg22720127	0.633108	0.439255	0.179714	0.483319	21	KRTAP7-1	TSS1500
cg11825302	0.276787	0.803921	0.658457	0.728295	17	KRTAP9-2	TSS1500
cg10264354	0.249154	0.680074	0.506262	0.64513	6	LAMA2;LAMA2	Body;Body
cg10220645	0.43808	0.833128	0.749044	0.835533	6	LAMA2;LAMA2	Body;Body
cg05926339	0.545071	0.0593258	0.044615	0.0620172	10	LBX1;LBX1-AS1	TSS1500;Body	chr10:102984182-102990063	Island
cg22378492	0.383062	0.676278	0.810553	0.809001	19	LDLR;LDLR;LDLR;LDLR;LDLR	Body;Body;Body;Body;Body	chr19:11200919-11201686	S_Shore
cg08567279	0.216837	0.311663	0.562858	0.631913	13	LECT1;LECT1	Body;Body	chr13:53313127-53314045	Island
cg12339259	0.373563	0.788049	0.870155	0.880135	4	LEF1;LEF1;LEF1;LEF1	Body;Body;Body;Body
cg21577472	0.511885	0.879506	0.951384	0.889077	7	LFNG;LFNG;LFNG;LFNG	Body;Body;Body;Body	chr7:2558371-2559967	S_Shore
cg27555099	0.475202	0.0515141	0.198445	0.0769351	1	LGR6	1stExon	chr1:202162958-202163390	Island
cg03146993	0.79536	0.522911	0.925687	0.545352	17	LHX1	Body	chr17:35291899-35300875	Island
cg19746397	0.713323	0.183746	0.29697	0.234455	9	LHX3;LHX3	Body;Body	chr9:139090420-139095472	Island
cg02787166	0.663507	0.210373	0.45717	0.376293	9	LHX3;LHX3	Body;1stExon	chr9:139090420-139095472	Island
cg17046586	0.875698	0.298307	0.835731	0.712543	12	LIMA1;LIMA1	5'UTR;5'UTR
cg23497020	0.854664	0.355156	0.786806	0.619287	12	LIMA1;LIMA1;LIMA1	Body;TSS200;Body
cg22763040	0.783455	0.301739	0.699714	0.49154	12	LIMA1;LIMA1;LIMA1	Body;Body;Body
cg08247202	0.739916	0.284576	0.631412	0.383765	12	LIMA1;LIMA1;LIMA1;LIMA1	1stExon;5'UTR;Body;Body
cg24245830	0.737303	0.263036	0.524448	0.390456	12	LIMA1;LIMA1;LIMA1;LIMA1	1stExon;5'UTR;Body;Body
cg11635421	0.750698	0.269859	0.61637	0.489558	12	LIMA1;LIMA1;LIMA1;LIMA1;LIMA1;LIMA1	1stExon;5'UTR;ExonBnd;ExonBnd;Body;Body
cg25150953	0.299759	0.513791	0.77304	0.756505	4	LIMCH1;LIMCH1;LIMCH1	Body;Body;Body
cg12168074	0.417037	0.780366	0.887862	0.827478	4	LIMCH1;LIMCH1;LIMCH1;LIMCH1;LIMCH1	5'UTR;Body;Body;Body;Body
cg07712766	0.237694	0.436748	0.647226	0.68244	4	LIMCH1;LIMCH1;LIMCH1;LIMCH1;LIMCH1	5'UTR;Body;Body;Body;Body
cg18074854	0.184151	0.558077	0.267448	0.558707	21	LINC00320;LINC00320;LINC00320;LINC00320	Body;Body;Body;Body
cg07357237	0.391436	0.853527	0.855136	0.845691	13	LINC00353	Body
cg17105776	0.417326	0.901658	0.895506	0.810989	13	LINC00353	Body
cg17640371	0.484526	0.796094	0.930968	0.817624	13	LINC00353	Body
cg14729824	0.276371	0.458043	0.677453	0.684462	13	LINC00366;LINC00437	Body;Body
cg04668236	0.306084	0.851412	0.898685	0.89708	13	LINC00440	Body
cg20924736	0.32913	0.806782	0.777095	0.739395	4	LINC00499	Body
cg13205281	0.178383	0.496736	0.665604	0.412032	4	LINC00499	Body
cg26624100	0.152147	0.251529	0.605537	0.439442	4	LINC00499	Body
cg19513654	0.23945	0.629858	0.691848	0.52424	4	LINC00499	Body
cg11171995	0.547248	0.0962445	0.208416	0.106991	3	LINC00501	Body
cg16188843	0.265568	0.686018	0.62502	0.637838	13	LINC00559	TSS1500
cg27363726	0.777043	0.356275	0.779344	0.568692	3	LINC00578	Body
cg10692325	0.799324	0.387636	0.763386	0.544125	3	LINC00578	Body
cg11833587	0.848091	0.427927	0.797009	0.618258	3	LINC00578	TSS1500
cg19747948	0.786609	0.390226	0.7916	0.602974	3	LINC00578	Body
cg23069066	0.221108	0.680769	0.497247	0.524962	4	LINC00616	Body
cg00550540	0.308776	0.726104	0.66277	0.669385	4	LINC00616	Body
cg01255337	0.244588	0.63417	0.699213	0.578257	4	LINC00616;SLC7A11-AS1	Body;Body
cg19067959	0.223035	0.576088	0.684909	0.44026	4	LINC00616;SLC7A11-AS1	Body;Body
cg09867549	0.258944	0.693472	0.610163	0.588384	4	LINC00616;SLC7A11-AS1	Body;Body
cg11295574	0.65879	0.232368	0.118499	0.23943	20	LINC00687	Body
cg27392773	0.555249	0.0989984	0.308614	0.227937	10	LINC00710;LINC00710;LINC00710	Body;Body;Body
cg13218787	0.160226	0.282305	0.608722	0.510005	14	LINC00871;LINC00871	TSS1500;TSS1500
cg14342973	0.679596	0.195625	0.484431	0.368453	3	LINC00877	TSS1500
cg16574909	0.676426	0.18985	0.505047	0.435272	3	LINC00877	TSS200
cg03149173	0.772393	0.532494	0.210744	0.362264	22	LINC00899	Body	chr22:46440393-46441019	Island
cg26338791	0.766562	0.516904	0.238301	0.409749	22	LINC00899	Body	chr22:46440393-46441019	Island
cg25443570	0.612544	0.177574	0.169903	0.286109	18	LINC00907;LINC00907;LINC00907;LINC00907;LINC00907;LINC00907	Body;Body;Body;Body;Body;Body
cg11025911	0.740194	0.101054	0.455035	0.357099	16	LINC00922	Body
cg21702608	0.801356	0.361602	0.663904	0.519242	16	LINC00922	Body
cg23232607	0.781726	0.383722	0.726878	0.775513	9	LINC00963	Body	chr9:132250466-132251123	S_Shore
cg01525992	0.242143	0.617791	0.59912	0.684671	1	LINC01036	Body
cg09191738	0.277347	0.627995	0.606102	0.703076	1	LINC01036	Body
cg09442725	0.401835	0.800588	0.804148	0.811287	13	LINC01047	Body
cg12515774	0.496153	0.902189	0.856902	0.848565	13	LINC01047	Body
cg25902453	0.366064	0.783635	0.718518	0.828527	13	LINC01047;LINC00440	TSS1500;Body
cg06279159	0.373907	0.933621	0.622026	0.949472	13	LINC01049	TSS1500
cg15019966	0.757549	0.161607	0.108194	0.150161	4	LINC01088	Body
cg04789536	0.742842	0.430604	0.143857	0.429777	4	LINC01088	Body
cg11504445	0.876004	0.511363	0.296528	0.559906	4	LINC01088	Body
cg25920850	0.671467	0.138671	0.343585	0.233044	2	LINC01105	Body
cg01949260	0.381862	0.772533	0.755557	0.821093	2	LINC01122	Body
cg13869704	0.74773	0.365805	0.379249	0.236808	1	LINC01139	Body
cg01295846	0.581095	0.0674019	0.339795	0.326951	4	LINC01182	Body
cg26111559	0.130995	0.473793	0.152097	0.521958	3	LINC01192	Body
cg15794450	0.504535	0.0959488	0.0864449	0.0789893	5	LINC01194	Body
cg27347115	0.298881	0.632577	0.832727	0.857495	3	LINC01208	TSS1500
cg21965427	0.271067	0.573652	0.701537	0.702573	3	LINC01208	TSS1500
cg16709841	0.356977	0.726071	0.776399	0.750847	12	LINC01252	Body
cg00538417	0.430344	0.789031	0.832672	0.850511	6	LINC01277	TSS1500
cg09739586	0.552844	0.09815	0.522129	0.392244	5	LINC01340	TSS200
cg06826574	0.705418	0.280962	0.663609	0.536532	4	LINC01378	Body
cg17645176	0.648738	0.277229	0.250282	0.215727	22	LINC01399	TSS1500
cg10429592	0.583984	0.136888	0.165395	0.158431	20	LINC01428	TSS1500
cg11720819	0.489002	0.0882801	0.106591	0.143704	20	LINC01428	TSS200
cg22193171	0.59439	0.0715683	0.0539795	0.157754	5	LINC01470	Body
cg06425081	0.758831	0.345973	0.317151	0.44785	18	LINC01477	TSS1500
cg20473072	0.703327	0.261071	0.640327	0.613269	15	LINC01491	Body
cg08142440	0.60297	0.076759	0.203171	0.0498499	11	LINC01499	Body
cg17554914	0.597981	0.216823	0.13425	0.0796952	11	LINC01499	Body
cg15938567	0.202132	0.70906	0.481359	0.486405	7	LINC01510	TSS1500
cg25062296	0.207316	0.662421	0.574843	0.596837	7	LINC01510	Body
cg23858471	0.24495	0.563619	0.523016	0.704367	5	LINCR-0003	Body
cg23113826	0.175342	0.58454	0.578978	0.550028	21	LIPI	TSS1500
cg25787155	0.223291	0.726385	0.576158	0.646639	21	LIPI;LIPI;LIPI;LIPI;LIPI	Body;Body;Body;Body;Body
cg17981966	0.724153	0.270808	0.583221	0.454372	12	LMO3;LMO3;LMO3;LMO3;LMO3;LMO3;LMO3;LMO3;LMO3;LMO3	5'UTR;5'UTR;5'UTR;TSS200;Body;Body;Body;Body;5'UTR;5'UTR
cg24394990	0.731739	0.140851	0.353292	0.353692	1	LMO4	TSS1500	chr1:87793802-87795142	N_Shore
cg20701183	0.602942	0.151361	0.596131	0.45981	1	LMO4	Body	chr1:87800835-87801252	N_Shore
cg02784823	0.776596	0.207005	0.515553	0.472452	19	LMTK3	Body	chr19:49000561-49001149	Island
cg16194588	0.590104	0.327031	0.138038	0.204789	19	LMTK3	Body	chr19:49001748-49003087	Island
cg08460041	0.608623	0.133112	0.415286	0.266867	1	LMX1A	TSS200	chr1:165324191-165326328	Island
cg10575367	0.685366	0.0866779	0.212176	0.217029	16	LOC100128788;SRRM2	Body;TSS1500	chr16:2801913-2803409	Island
cg04484916	0.724951	0.207185	0.394327	0.368765	16	LOC100128788;SRRM2	Body;TSS1500	chr16:2801913-2803409	N_Shore
cg16792312	0.66937	0.155905	0.397049	0.410398	16	LOC100128788;SRRM2	Body;TSS1500	chr16:2801913-2803409	N_Shore
cg14547393	0.299138	0.730182	0.708529	0.796017	11	LOC100129203;SESN3	Body;TSS1500	chr11:94965357-94965588	S_Shore
cg01565559	0.427485	0.905239	0.77257	0.882825	11	LOC100129203;SESN3	Body;TSS1500	chr11:94965357-94965588	S_Shore
cg07785261	0.27629	0.72091	0.590342	0.703888	6	LOC100129636	Body
cg06830450	0.378341	0.74112	0.769681	0.797964	12	LOC100130776;AGAP2;AGAP2	Body;Body;Body	chr12:58119909-58121551	Island
cg03246739	0.0157117	0.394547	0.0275461	0.0176747	15	LOC100131315;GREM1;GREM1;GREM1	TSS1500;5'UTR;5'UTR;5'UTR	chr15:33009530-33011696	Island
cg12359895	0.403527	0.848519	0.906956	0.923313	10	LOC100216001;LOC338588	Body;TSS1500
cg21030719	0.783313	0.521867	0.246693	0.435415	22	LOC100271722	TSS1500	chr22:46440393-46441019	S_Shore
cg26464887	0.768251	0.609996	0.317085	0.510817	22	LOC100271722	TSS200	chr22:46440393-46441019	Island
cg15449597	0.439157	0.55492	0.835072	0.840257	2	LOC100506274	TSS200
cg27340703	0.456217	0.57491	0.84494	0.823915	2	LOC100506274	TSS200
cg10578397	0.326479	0.389451	0.801694	0.719051	4	LOC100507639	Body
cg08636886	0.290919	0.671407	0.657848	0.828689	11	LOC101054525	Body
cg16220464	0.714946	0.290303	0.34207	0.208669	4	LOC101927237	TSS200
cg26335476	0.802683	0.20604	0.312057	0.402928	12	LOC101927318;AQP5;AQP5;LOC101927318;LOC101927318	Body;5'UTR;1stExon;Body;Body	chr12:50354839-50356163	Island
cg11830721	0.781551	0.599824	0.360977	0.19784	8	LOC101927815	Body
cg09971846	0.303456	0.260687	0.154824	0.607582	21	LOC101927973	Body
cg13632716	0.343111	0.820072	0.812691	0.797493	2	LOC101928020;KANSL1L;KANSL1L	TSS1500;Body;Body
cg24430828	0.17633	0.513172	0.53019	0.618283	2	LOC101928020;KANSL1L;KANSL1L	TSS200;Body;Body
cg17483598	0.460681	0.854131	0.912742	0.894344	12	LOC101928100;KLRK1;KLRC4-KLRK1	Body;Body;Body
cg26002138	0.310184	0.62167	0.463683	0.75746	6	LOC101928140;PTPRK;PTPRK;PTPRK;PTPRK;PTPRK;PTPRK	TSS1500;Body;Body;Body;Body;Body;Body
cg09856045	0.511492	0.129259	0.0679212	0.0805996	6	LOC101928516	Body
cg01755037	0.227452	0.582816	0.298928	0.586351	1	LOC101928650	Body
cg03009213	0.831128	0.247229	0.704077	0.765119	14	LOC101928767	TSS1500
cg14878744	0.680512	0.26501	0.320385	0.214809	9	LOC101928775	Body
cg11640106	0.843013	0.205747	0.487765	0.544285	4	LOC101929194	Body
cg14577958	0.71904	0.0946646	0.310629	0.272101	8	LOC101929315;LOC101929294	TSS1500;Body
cg22431272	0.576771	0.137861	0.0891895	0.110912	2	LOC101929378;LOC101929378	Body;Body
cg21623165	0.386038	0.752834	0.58794	0.878978	2	LOC101929532	Body
cg26192767	0.742499	0.417992	0.133748	0.557173	9	LOC101929563	Body
cg11186386	0.50137	0.0982152	0.159985	0.0993664	5	LOC101929681	TSS200
cg08504062	0.253174	0.689706	0.380855	0.73783	5	LOC101929710	Body
cg20301323	0.361392	0.807398	0.79322	0.84787	5	LOC101929710	Body
cg07109649	0.71899	0.289248	0.531943	0.364264	4	LOC102723828	Body
cg00241731	0.602132	0.207209	0.191296	0.178499	4	LOC102724776;MAP9	TSS200;Body
cg17379121	0.142547	0.547666	0.227354	0.44247	2	LOC102725079	Body
cg22890765	0.289429	0.638752	0.71724	0.730073	13	LOC105370306	TSS1500
cg25579620	0.219182	0.567967	0.696416	0.54279	13	LOC105370306	Body
cg12836499	0.63676	0.42173	0.167419	0.363012	2	LOC105616981;B3GALT1	Body;5'UTR
cg26114124	0.544076	0.111973	0.167748	0.132615	12	LOC144571	TSS200	chr12:9217328-9217715	Island
cg17783086	0.641288	0.253311	0.301706	0.123682	17	LOC146880;LOC146880	Body;Body	chr17:62774366-62777797	Island
cg12097883	0.607255	0.253792	0.148203	0.137287	17	LOC146880;LOC146880	Body;Body	chr17:62774366-62777797	Island
cg26229201	0.667009	0.0411045	0.0725848	0.271844	2	LOC150568	TSS1500
cg12922161	0.74387	0.188857	0.535216	0.491406	2	LOC150622	TSS1500
cg23497383	0.0397198	0.120003	0.434064	0.538184	2	LOC151174;LOC643387;LOC151174	Body;TSS200;Body	chr2:239140096-239140659	Island
cg13530938	0.0466889	0.141534	0.414668	0.505155	2	LOC151174;LOC643387;LOC151174	Body;TSS200;Body	chr2:239140096-239140659	Island
cg12598937	0.717832	0.0879906	0.473802	0.338634	10	LOC254312;LOC254312;LOC254312	Body;Body;Body
cg24170687	0.683145	0.235345	0.245996	0.187923	15	LOC283663	Body	chr15:57598538-57599313	Island
cg02322365	0.608826	0.143292	0.541682	0.56212	16	LOC283867	Body
cg13151527	0.152657	0.5385	0.104834	0.279039	1	LOC284688	Body
cg01505767	0.861926	0.548048	0.896695	0.34572	20	LOC284798;LOC284798;LOC284798	Body;TSS1500;Body	chr20:25128764-25129610	Island
cg27166491	0.197941	0.33318	0.165355	0.584304	21	LOC284825	TSS1500
cg07725033	0.684867	0.145192	0.337174	0.28539	5	LOC285629	TSS1500
cg21787965	0.249421	0.793017	0.720843	0.721882	7	LOC285954;LOC285954;INHBA	Body;Body;Body
cg16881064	0.138396	0.470856	0.56207	0.560851	7	LOC285954;LOC285954;INHBA	Body;Body;Body
cg06244990	0.224385	0.290173	0.584664	0.596793	8	LOC286059;TNFRSF10B;TNFRSF10B;TNFRSF10B	TSS1500;Body;Body;Body	chr8:22925655-22926912	N_Shore
cg16734866	0.35837	0.780692	0.772331	0.800656	1	LOC339529	Body
cg27045845	0.617008	0.124599	0.525415	0.314902	9	LOC389705	TSS1500
cg19338056	0.544456	0.0873097	0.549144	0.315738	9	LOC389705	TSS1500
cg00814943	0.552249	0.119869	0.473801	0.353636	9	LOC389705	TSS1500
cg20675931	0.721923	0.254972	0.5198	0.343473	11	LOC399886	TSS200
cg24212047	0.361609	0.694187	0.832046	0.850607	11	LOC399959	Body
cg19047868	0.697004	0.227465	0.881531	0.612595	17	LOC404266;HOXB5;LOC404266;LOC404266;LOC404266	TSS200;3'UTR;Body;TSS200;Body	chr17:46669434-46669811	Island
cg22660299	0.770815	0.274244	0.886833	0.764932	17	LOC404266;HOXB5;LOC404266;LOC404266;LOC404266	TSS1500;3'UTR;Body;TSS1500;Body	chr17:46669434-46669811	N_Shore
cg05555337	0.753914	0.306559	0.907154	0.832366	17	LOC404266;HOXB5;LOC404266;LOC404266;LOC404266	TSS1500;3'UTR;Body;TSS1500;Body	chr17:46669434-46669811	N_Shore
cg00690402	0.649159	0.254907	0.721967	0.535016	17	LOC404266;HOXB5;LOC404266;LOC404266;LOC404266	TSS200;3'UTR;Body;TSS200;Body	chr17:46669434-46669811	Island
cg10588962	0.62298	0.192571	0.799162	0.604048	17	LOC404266;LOC404266	TSS1500;TSS1500	chr17:46669434-46669811	N_Shore
cg01351315	0.708505	0.266286	0.863598	0.660414	17	LOC404266;LOC404266	TSS200;TSS200	chr17:46669434-46669811	N_Shore
cg09595185	0.63321	0.232289	0.834274	0.625956	17	LOC404266;LOC404266	TSS200;TSS200	chr17:46669434-46669811	N_Shore
cg09704116	0.669223	0.246406	0.834636	0.659292	17	LOC404266;LOC404266	TSS1500;TSS1500	chr17:46669434-46669811	N_Shelf
cg25960038	0.587432	0.226727	0.802619	0.636355	17	LOC404266;LOC404266	TSS200;TSS200	chr17:46669434-46669811	N_Shore
cg02642822	0.608403	0.224636	0.744087	0.56597	17	LOC404266;LOC404266	TSS1500;TSS1500	chr17:46669434-46669811	N_Shelf
cg21242356	0.587849	0.244088	0.750731	0.551786	17	LOC404266;LOC404266	TSS200;TSS200	chr17:46669434-46669811	N_Shore
cg19828220	0.424124	0.0623005	0.0503883	0.0275356	17	LOC404266;LOC404266;HOXB6	Body;Body;TSS200	chr17:46685244-46685449	N_Shelf
cg18127922	0.740724	0.36029	0.79097	0.593436	17	LOC404266;LOC404266;LOC404266;HOXB5;LOC404266;LOC404266	Body;Body;Body;TSS1500;TSS1500;Body	chr17:46673532-46674181	N_Shore
cg17062109	0.575299	0.131638	0.691965	0.502322	17	LOC404266;LOC404266;LOC404266;LOC404266;HOXB5	Body;Body;Body;Body;Body	chr17:46670522-46671458	N_Shore
cg25365260	0.603431	0.17469	0.725325	0.515937	17	LOC404266;LOC404266;LOC404266;LOC404266;HOXB5	Body;Body;Body;Body;Body	chr17:46669434-46669811	Island
cg24210813	0.628469	0.216508	0.757545	0.494139	17	LOC404266;LOC404266;LOC404266;LOC404266;HOXB5	TSS200;Body;TSS200;Body;Body	chr17:46669434-46669811	Island
cg01774894	0.783868	0.153151	0.963962	0.618548	17	LOC404266;LOC404266;LOC404266;LOC404266;HOXB6;LOC404266	Body;Body;Body;Body;Body;Body	chr17:46675044-46675589	N_Shore
cg26279336	0.629777	0.178839	0.835596	0.575073	17	LOC404266;LOC404266;LOC404266;LOC404266;HOXB6;LOC404266	Body;Body;Body;Body;Body;Body	chr17:46675044-46675589	N_Shore
cg22583148	0.684097	0.311745	0.87845	0.517006	17	LOC404266;LOC404266;LOC404266;LOC404266;HOXB6;LOC404266	Body;Body;Body;Body;Body;Body	chr17:46673532-46674181	Island
cg15908709	0.640931	0.280617	0.787974	0.643508	17	LOC404266;LOC404266;LOC404266;LOC404266;HOXB6;LOC404266	Body;Body;Body;Body;5'UTR;Body	chr17:46675044-46675589	S_Shore
cg07676709	0.5968	0.284646	0.7515	0.455283	17	LOC404266;LOC404266;LOC404266;LOC404266;HOXB6;LOC404266	Body;Body;Body;Body;3'UTR;Body	chr17:46673532-46674181	N_Shore
cg14509967	0.588305	0.300843	0.75404	0.464016	17	LOC404266;LOC404266;LOC404266;LOC404266;HOXB6;LOC404266	Body;Body;Body;Body;5'UTR;Body	chr17:46675044-46675589	S_Shelf
cg11352083	0.50448	0.247095	0.711563	0.437239	17	LOC404266;LOC404266;LOC404266;LOC404266;HOXB6;LOC404266	Body;Body;Body;Body;Body;Body	chr17:46675044-46675589	N_Shore
cg01324550	0.623074	0.309364	0.753116	0.634303	17	LOC404266;LOC404266;LOC404266;LOC404266;HOXB6;LOC404266	Body;Body;Body;Body;5'UTR;Body	chr17:46673532-46674181	S_Shore
cg21864868	0.690597	0.347069	0.781296	0.618875	17	LOC404266;LOC404266;LOC404266;LOC404266;LOC404266	Body;Body;Body;TSS1500;Body	chr17:46673532-46674181	N_Shore
cg16702024	0.839357	0.384352	0.771846	0.715726	11	LOC440028;SBF2-AS1	TSS200;Body	chr11:9779592-9780470	S_Shore
cg24626239	0.869729	0.40724	0.747676	0.765777	11	LOC440028;SBF2-AS1	TSS200;Body	chr11:9779592-9780470	S_Shore
cg16765006	0.649395	0.39496	0.085919	0.0790162	17	LOC440461	TSS1500	chr17:66192363-66195873	Island
cg05247809	0.652442	0.52496	0.163582	0.282949	17	LOC440461	TSS200	chr17:66192363-66195873	Island
cg01797488	0.709887	0.584955	0.268155	0.305576	17	LOC440461	TSS200	chr17:66192363-66195873	Island
cg22558291	0.1621	0.557754	0.793161	0.569382	13	LOC646405	Body	chr13:25506113-25506341	Island
cg15812020	0.426507	0.674331	0.883837	0.692449	13	LOC646405	Body	chr13:25506113-25506341	Island
cg14495953	0.752076	0.471632	0.317815	0.621254	18	LOC728606	TSS1500
cg22405122	0.217307	0.536013	0.707187	0.708278	11	LOC729384	TSS1500
cg25738958	0.430815	0.0148404	0.0269464	0.0160474	15	LOXL1	Body	chr15:74218696-74220373	Island
cg14849716	0.484569	0.0529112	0.043457	0.0250711	15	LOXL1-AS1;LOXL1-AS1;LOXL1-AS1;LOXL1-AS1;LOXL1-AS1;LOXL1	TSS200;TSS1500;TSS1500;Body;Body;Body	chr15:74218696-74220373	Island
cg17891101	0.110777	0.539611	0.421151	0.502132	2	LOXL3;LOXL3;DOK1;DOK1	TSS1500;TSS1500;Body;5'UTR	chr2:74781494-74782685	Island
cg08572278	0.551673	0.125944	0.376329	0.160809	4	LPHN3	Body
cg15052335	0.387231	0.716915	0.772374	0.792537	18	LPIN2;LPIN2	5'UTR;1stExon	chr18:3012547-3013173	N_Shore
cg14072807	0.513785	0.0991371	0.131846	0.124239	9	LPPR1	5'UTR
cg15336177	0.588156	0.408608	0.14485	0.259478	1	LPPR5;LPPR5	Body;Body
cg17113563	0.855633	0.354594	0.778206	0.613089	4	LRBA;LRBA	Body;Body
cg11294551	0.477553	0.630881	0.833974	0.881753	7	LRGUK	Body
cg27252583	0.405526	0.78844	0.932825	0.869355	4	LRIT3	TSS1500
cg13576948	0.468887	0.740298	0.333678	0.720444	4	LRIT3	Body
cg26434386	0.749023	0.168264	0.181541	0.265252	2	LRP1B	Body
cg10499042	0.580655	0.0762751	0.441342	0.206787	2	LRP1B	Body
cg23321095	0.468661	0.0960332	0.0801963	0.094452	2	LRP1B	Body
cg20496896	0.336338	0.776887	0.569414	0.661689	3	LRRC2;LRRC2	Body;Body
cg00688297	0.0652732	0.0416628	0.259252	0.443595	8	LRRC24;MGC70857	5'UTR;3'UTR	chr8:145751955-145756326	Island
cg08026502	0.593521	0.0271039	0.0232596	0.0407661	3	LRRC33	TSS1500	chr3:196366394-196366919	Island
cg17078980	0.546646	0.0152364	0.0214438	0.0350266	3	LRRC33	TSS1500	chr3:196366394-196366919	Island
cg23469706	0.59535	0.097807	0.11028	0.14871	3	LRRC33	TSS200	chr3:196366394-196366919	Island
cg04283392	0.675568	0.204991	0.223619	0.253547	3	LRRC33	TSS1500	chr3:196366394-196366919	N_Shore
cg23944925	0.704212	0.2324	0.367342	0.504772	3	LRRC33	5'UTR	chr3:196366394-196366919	Island
cg00293409	0.742412	0.0815824	0.151841	0.155401	3	LRRC33;LRRC33	5'UTR;1stExon	chr3:196366394-196366919	Island
cg04954680	0.457526	0.59134	0.091589	0.177462	3	LRRC3B	TSS1500	chr3:26664104-26664796	N_Shore
cg16636226	0.259647	0.624369	0.459703	0.714218	3	LRRC3B	5'UTR	chr3:26665950-26666164	S_Shelf
cg03185704	0.583256	0.0806852	0.425159	0.325483	7	LRRC61;ACTR3C;LRRC61	TSS200;5'UTR;TSS200	chr7:150019950-150020752	Island
cg06975979	0.599126	0.145239	0.522605	0.472736	7	LRRC61;ACTR3C;LRRC61	TSS1500;5'UTR;TSS1500	chr7:150019950-150020752	Island
cg07826858	0.356317	0.650501	0.828302	0.780639	13	LRRC63	Body
cg08599031	0.382201	0.851128	0.841326	0.923857	8	LRRCC1	Body	chr8:86019305-86019864	S_Shore
cg02646225	0.294462	0.596408	0.692969	0.76304	8	LRRCC1;LRRCC1	Body;Body	chr8:86019305-86019864	S_Shore
cg03892838	0.296364	0.160387	0.599827	0.530563	2	LRRFIP1;LRRFIP1;LRRFIP1;LRRFIP1;LRRFIP1	TSS1500;TSS1500;TSS1500;TSS1500;Body	chr2:238599857-238601430	N_Shore
cg16701059	0.462276	0.0585042	0.140574	0.0842258	15	LRRK1	Body	chr15:101513245-101514323	Island
cg09615224	0.574796	0.0727178	0.208586	0.0592698	3	LRRN1	5'UTR	chr3:3840513-3842772	Island
cg25095722	0.649297	0.177464	0.334756	0.198482	3	LRRN1	5'UTR	chr3:3840513-3842772	Island
cg17199247	0.723916	0.389062	0.276849	0.362263	3	LRRN1	5'UTR	chr3:3840513-3842772	Island
cg07303912	0.578465	0.452193	0.0959211	0.1171	20	LRRN4	Body	chr20:6032675-6033517	Island
cg22797790	0.512222	0.0674734	0.166352	0.142753	3	LSAMP	Body
cg27021986	0.125741	0.701993	0.575902	0.512898	15	LTK;LTK;LTK	Body;Body;Body	chr15:41803443-41805531	Island
cg08010154	0.719635	0.317075	0.68514	0.433238	4	LVCAT1;LVCAT1	Body;Body
cg06112555	0.320944	0.651691	0.700528	0.735768	5	LVRN	Body
cg22051166	0.29549	0.614143	0.700371	0.678426	5	LVRN	Body
cg06818377	0.331199	0.611721	0.759593	0.819812	8	LYN;LYN	5'UTR;5'UTR	chr8:56792115-56793325	S_Shore
cg10332649	0.676766	0.19684	0.254297	0.216026	2	LYPD6B	5'UTR
cg15259593	0.87773	0.358721	0.459796	0.510194	13	MAB21L1;MAB21L1;NBEA;MIR548F5;NBEA	1stExon;5'UTR;TSS200;Body;Body	chr13:36052553-36053119	N_Shore
cg15561647	0.813153	0.379851	0.437425	0.432121	13	MAB21L1;MAB21L1;NBEA;MIR548F5;NBEA	1stExon;5'UTR;TSS200;Body;Body	chr13:36052553-36053119	N_Shore
cg10587183	0.694594	0.13969	0.564983	0.4211	13	MAB21L1;MIR548F5;NBEA;MAB21L1	1stExon;Body;Body;3'UTR	chr13:36049570-36050159	N_Shore
cg05093686	0.806453	0.40035	0.417852	0.444805	13	MAB21L1;MIR548F5;NBEA;MAB21L1	1stExon;Body;Body;5'UTR	chr13:36052553-36053119	N_Shore
cg25618572	0.841672	0.355557	0.636533	0.581906	13	MAB21L1;NBEA;MIR548F5;NBEA	TSS1500;5'UTR;Body;Body	chr13:36052553-36053119	N_Shore
cg08456420	0.76685	0.28363	0.733753	0.705933	1	MACF1	Body	chr1:39570665-39571859	N_Shore
cg17431079	0.860427	0.453142	0.7455	0.848658	1	MACF1	Body
cg03652267	0.729352	0.261047	0.424728	0.458832	20	MACROD2	Body
cg02398785	0.770884	0.28713	0.548629	0.606875	20	MACROD2;MACROD2	Body;5'UTR
cg18935477	0.642363	0.178626	0.404919	0.30511	20	MACROD2;MACROD2	Body;5'UTR
cg02885120	0.691105	0.259621	0.57948	0.599062	20	MACROD2;MACROD2	Body;5'UTR
cg16896847	0.762078	0.708295	0.231991	0.557271	8	MAFA	1stExon	chr8:144510850-144513957	Island
cg24033330	0.500415	0.0907363	0.0157553	0.0506599	20	MAFB	1stExon	chr20:39316550-39319987	Island
cg06858209	0.874561	0.885807	0.478131	0.712812	3	MAGI1;MAGI1;MAGI1	TSS1500;TSS1500;TSS1500	chr3:66023373-66025595	S_Shore
cg00385233	0.673374	0.176759	0.34883	0.47617	7	MAGI2;MAGI2	Body;Body
cg10078091	0.620671	0.121767	0.365583	0.228378	10	MALRD1	Body
cg24093964	0.705805	0.247152	0.455497	0.358878	10	MALRD1	Body
cg14403200	0.57648	0.184967	0.176076	0.151099	9	MAMDC2	Body	chr9:72658836-72659277	Island
cg11656547	0.596337	0.305315	0.194963	0.204165	9	MAMDC2;MAMDC2	1stExon;5'UTR	chr9:72658836-72659277	N_Shore
cg03322353	0.425336	0.815711	0.904996	0.879172	4	MAML3	Body	chr4:141071523-141071820	N_Shore
cg24083817	0.526312	0.0688451	0.493629	0.605057	19	MAMSTR;MAMSTR	Body;Body	chr19:49217245-49217869	Island
cg25227364	0.589773	0.147843	0.399744	0.519017	19	MAMSTR;MAMSTR	Body;Body	chr19:49217245-49217869	Island
cg00664416	0.540246	0.956239	0.968845	0.934299	1	MANEAL;MANEAL;MANEAL;MANEAL	Body;Body;5'UTR;1stExon	chr1:38259095-38260427	S_Shore
cg00837783	0.307729	0.517785	0.715976	0.684112	2	MAP2	5'UTR
cg13484608	0.407275	0.869028	0.731007	0.806179	17	MAP2K3	Body	chr17:21187552-21188443	S_Shelf
cg20554008	0.405391	0.751046	0.781396	0.820033	17	MAP2K3;MAP2K3	TSS1500;Body	chr17:21187552-21188443	S_Shelf
cg16331883	0.260031	0.523875	0.678822	0.655891	12	MAP3K12	5'UTR	chr12:53886562-53887101	N_Shore
cg03318904	0.361386	0.768084	0.769308	0.746873	22	MAP3K7IP1;MAP3K7IP1	Body;Body
cg15351214	0.739352	0.263443	0.640912	0.676113	14	MAP3K9	TSS1500	chr14:71275512-71276571	S_Shore
cg03974193	0.271261	0.300338	0.699013	0.621763	2	MAP4K4;MAP4K4;MAP4K4	Body;Body;Body	chr2:102313549-102314478	S_Shore
cg13522882	0.348996	0.311465	0.702253	0.687485	2	MAP4K4;MAP4K4;MAP4K4	Body;Body;Body	chr2:102313549-102314478	S_Shelf
cg07259711	0.716387	0.218491	0.117268	0.169479	4	MAPK10;MAPK10;MAPK10	5'UTR;5'UTR;5'UTR
cg12520249	0.84411	0.400318	0.294551	0.533442	4	MAPK10;MAPK10;MAPK10	5'UTR;5'UTR;5'UTR
cg12339476	0.816019	0.350156	0.651709	0.582702	4	MAPK10;MAPK10;MAPK10	5'UTR;5'UTR;5'UTR
cg24183675	0.751578	0.303067	0.180377	0.398281	4	MAPK10;MAPK10;MAPK10;MAPK10	Body;Body;Body;Body
cg26841398	0.727342	0.192708	0.39743	0.368566	4	MAPK10;MAPK10;MAPK10;MAPK10	Body;Body;Body;Body
cg00324827	0.750346	0.470487	0.301368	0.280535	4	MAPK10;MAPK10;MAPK10;MAPK10	3'UTR;3'UTR;3'UTR;3'UTR
cg14671033	0.318802	0.683662	0.787423	0.732366	1	MARK1;MARK1;MARK1;MARK1;MARK1	Body;Body;Body;Body;Body
cg06537894	0.589751	0.177796	0.15216	0.155117	19	MAST1	Body	chr19:12978359-12978785	Island
cg06905726	0.349864	0.622943	0.744633	0.76353	19	MAST3	Body	chr19:18209911-18210268	Island
cg11809476	0.427672	0.894837	0.844742	0.927006	5	MAST4;MAST4	Body;Body
cg00277936	0.25011	0.659411	0.483348	0.67285	5	MAST4;MAST4	Body;Body
cg17462107	0.349514	0.605278	0.613938	0.804866	5	MAST4;MAST4;MAST4	Body;Body;Body
cg22017733	0.176963	0.511272	0.58508	0.742146	5	MAT2B;MAT2B	Body;Body	chr5:162932454-162932946	S_Shelf
cg04241582	0.537085	0.500646	0.859826	0.847584	5	MAT2B;MAT2B	1stExon;5'UTR	chr5:162932454-162932946	N_Shelf
cg04204553	0.306983	0.583385	0.737901	0.680004	12	MBD6;MBD6	ExonBnd;5'UTR	chr12:57916322-57916810	S_Shore
cg13380291	0.837316	0.422942	0.787813	0.513051	5	MCCC2	TSS1500	chr5:70882936-70883413	N_Shore
cg11432069	0.315091	0.820926	0.852139	0.72419	21	MCM3AP	Body	chr21:47705627-47706428	N_Shelf
cg19717535	0.135387	0.742488	0.39028	0.535031	5	MCTP1	Body
cg16279843	0.196486	0.57772	0.142063	0.404473	5	MCTP1	Body
cg02426952	0.0773616	0.475217	0.0651357	0.288947	5	MCTP1	Body
cg20992700	0.256107	0.702115	0.251705	0.494113	5	MCTP1;MCTP1;MCTP1	Body;Body;Body
cg25279395	0.293165	0.738568	0.71426	0.705265	5	MCTP1;MCTP1;MCTP1	Body;Body;Body
cg22012179	0.201008	0.333292	0.688515	0.417679	10	MCU;MCU;MCU;MCU	TSS1500;TSS1500;TSS1500;TSS1500	chr10:74451828-74452597	N_Shore
cg02493602	0.134441	0.749259	0.38632	0.428942	11	ME3;ME3;ME3	TSS1500;TSS200;TSS1500	chr11:86382695-86383586	S_Shore
cg03439613	0.218113	0.505832	0.70245	0.711597	1	MEAF6;MEAF6;MEAF6;MEAF6;MEAF6;MEAF6	Body;Body;Body;Body;Body;Body	chr1:37980071-37980565	N_Shore
cg22878627	0.131037	0.580937	0.546978	0.505405	3	MECOM	Body	chr3:169379437-169381056	N_Shore
cg07013069	0.587209	0.324308	0.798341	0.782338	12	MED13L	Body
cg20850602	0.165911	0.12237	0.689195	0.462752	17	MED9	TSS1500	chr17:17380175-17380416	N_Shore
cg15419911	0.547065	0.0500651	0.558434	0.417101	14	MEG3;MEG3;MEG3	Body;Body;Body	chr14:101292863-101293101	Island
cg05711886	0.495041	0.0450545	0.49515	0.360147	14	MEG3;MEG3;MEG3	Body;Body;Body	chr14:101292043-101292709	Island
cg09926418	0.520898	0.0900044	0.528597	0.382225	14	MEG3;MEG3;MEG3	TSS200;TSS200;TSS200	chr14:101292043-101292709	Island
cg15373285	0.486506	0.0576661	0.477157	0.327578	14	MEG3;MEG3;MEG3	Body;Body;Body	chr14:101292863-101293101	Island
cg23176399	0.486222	0.100517	0.531968	0.344256	14	MEG3;MEG3;MEG3	Body;Body;Body	chr14:101292043-101292709	Island
cg00743158	0.494812	0.0839582	0.580361	0.364492	14	MEG3;MEG3;MEG3;MEG3;MEG3;MEG3;MEG3;MEG3;MEG3;MEG3;MEG3;MEG3;MEG3;MEG3;MEG3;MEG3	Body;Body;Body;Body;Body;Body;Body;Body;Body;Body;Body;Body;Body;Body;Body;Body	chr14:101293427-101294433	Island
cg09291977	0.46898	0.124802	0.558419	0.325105	14	MEG3;MEG3;MEG3;MEG3;MEG3;MEG3;MEG3;MEG3;MEG3;MEG3;MEG3;MEG3;MEG3;MEG3;MEG3;MEG3	Body;Body;Body;Body;Body;Body;Body;Body;Body;Body;Body;Body;Body;Body;Body;Body	chr14:101293427-101294433	Island
cg01211338	0.197353	0.596787	0.58141	0.700152	15	MEIS2;MEIS2;MEIS2;MEIS2;MEIS2;MEIS2;MEIS2;MEIS2;MEIS2	Body;Body;Body;Body;Body;Body;Body;Body;Body
cg08734637	0.40987	0.0242492	0.0365318	0.0351942	7	MESTIT1;MEST;MEST;MEST;MEST	TSS200;TSS1500;5'UTR;5'UTR;1stExon	chr7:130130739-130133111	Island
cg08754821	0.246543	0.637765	0.315657	0.646224	1	METTL11B	Body
cg18425908	0.211514	0.710455	0.677465	0.722893	4	METTL14	TSS1500	chr4:119606477-119606810	N_Shore
cg24035746	0.514652	0.154379	0.587484	0.454222	12	METTL20	5'UTR
cg13088086	0.467307	0.286024	0.801943	0.677904	12	METTL25	Body
cg10545250	0.780729	0.345921	0.726064	0.486683	15	MFGE8;MFGE8	Body;Body	chr15:89456224-89456830	N_Shore
cg08986553	0.498743	0.0240252	0.0563716	0.256072	8	MFSD3;MFSD3	TSS200;TSS200	chr8:145733793-145735370	Island
cg08818193	0.491681	0.0384575	0.0402122	0.121683	8	MFSD3;MFSD3	1stExon;5'UTR	chr8:145733793-145735370	Island
cg17740467	0.469837	0.0620308	0.193209	0.0863978	8	MFSD3;MFSD3	1stExon;Body	chr8:145733793-145735370	Island
cg00609333	0.568661	0.0957059	0.528497	0.407897	12	MGST1;MGST1;MGST1;MGST1	TSS1500;5'UTR;5'UTR;5'UTR
cg25763542	0.268973	0.751186	0.754579	0.789523	19	MIER2	Body	chr19:310258-310582	Island
cg12567650	0.208689	0.514756	0.65353	0.582257	19	MIER2	Body	chr19:344164-344458	N_Shore
cg13652985	0.471682	0.126618	0.652047	0.419893	17	MIR10A	TSS1500	chr17:46658948-46660003	N_Shore
cg07625849	0.369341	0.0727873	0.528858	0.401605	17	MIR10A	TSS1500	chr17:46658948-46660003	N_Shore
cg24150623	0.264271	0.686481	0.303264	0.579778	11	MIR125B1;LOC399959	TSS1500;Body
cg07685357	0.305968	0.566693	0.728398	0.695012	11	MIR125B1;LOC399959	TSS1500;Body
cg19954363	0.301249	0.731983	0.7532	0.740237	21	MIR125B2;MIR99AHG;MIR99AHG;MIR99AHG;MIR99AHG	TSS200;Body;Body;Body;Body
cg14315558	0.611366	0.0588115	0.0218608	0.0231668	21	MIR155HG	Body	chr21:26934423-26934805	Island
cg12749863	0.638214	0.0778801	0.0796651	0.0497919	21	MIR155HG	Body	chr21:26934423-26934805	Island
cg17297071	0.585115	0.087584	0.0752071	0.0738435	21	MIR155HG	TSS200	chr21:26934423-26934805	Island
cg23433889	0.395114	0.0167943	0.0129772	0.00917204	21	MIR155HG	TSS200	chr21:26934423-26934805	Island
cg15598662	0.0422404	0.0435285	0.393134	0.377709	11	MIR1908;FADS1	TSS200;Body	chr11:61582573-61584728	Island
cg10662314	0.754927	0.153024	0.923314	0.834861	12	MIR196A2	TSS1500	chr12:54387825-54388732	N_Shelf
cg08053137	0.705906	0.223354	0.798955	0.737271	12	MIR196A2	TSS200	chr12:54387825-54388732	N_Shelf
cg18771937	0.698668	0.269701	0.787794	0.710502	12	MIR196A2	TSS200	chr12:54387825-54388732	N_Shelf
cg14679255	0.668233	0.27898	0.796657	0.736645	12	MIR196A2	Body	chr12:54387825-54388732	N_Shelf
cg05412137	0.483059	0.140836	0.648839	0.593324	12	MIR196A2	TSS1500	chr12:54387825-54388732	N_Shelf
cg22576711	0.156807	0.540219	0.0937309	0.392786	4	MIR2054	TSS1500
cg11976164	0.124212	0.544612	0.103615	0.320965	4	MIR2054	TSS1500
cg13332552	0.113256	0.521022	0.0914191	0.354955	4	MIR2054	TSS1500
cg25080630	0.237719	0.288576	0.555729	0.632114	2	MIR3129;COL5A2	TSS1500;Body
cg22166550	0.633538	0.177453	0.142753	0.173872	9	MIR3134;SUSD1;SUSD1;SUSD1	Body;Body;Body;Body
cg01822124	0.620347	0.224624	0.248393	0.202332	2	MIR375;CCDC108	TSS1500;3'UTR	chr2:219866131-219868054	Island
cg24257550	0.827059	0.318595	0.696945	0.571712	17	MIR497HG;MIR195;MIR497	Body;TSS1500;TSS1500	chr17:6917569-6918539	S_Shelf
cg19201533	0.223005	0.707232	0.457688	0.560967	10	MIR511-1;MRC1L1;MIR511-2;MRC1	TSS1500;Body;TSS1500;Body
cg20371437	0.785203	0.325625	0.456482	0.460494	13	MIR548F5	Body
cg02298831	0.379144	0.645305	0.922561	0.752913	13	MIR548F5;DCLK1	Body;Body
cg05446322	0.890566	0.415321	0.527608	0.636541	13	MIR548F5;NBEA	Body;Body	chr13:36052553-36053119	S_Shore
cg02229135	0.855245	0.405062	0.478602	0.605602	13	MIR548F5;NBEA	Body;Body	chr13:36052553-36053119	Island
cg12029639	0.87352	0.389531	0.429899	0.462848	13	MIR548F5;NBEA;MAB21L1	Body;Body;TSS200	chr13:36052553-36053119	N_Shore
cg12573705	0.745301	0.265789	0.370389	0.348602	13	MIR548F5;NBEA;MAB21L1	Body;Body;TSS200	chr13:36052553-36053119	N_Shore
cg05205299	0.209756	0.598813	0.397987	0.609487	9	MIR548Q	Body
cg07747690	0.505523	0.104456	0.0953474	0.0550597	3	MIR551B;C3orf50	TSS1500;Body
cg12318602	0.672219	0.110308	0.295749	0.189654	4	MIR5684	Body
cg19491776	0.850344	0.443407	0.594468	0.378751	14	MIR6076	Body
cg20332907	0.802343	0.355334	0.564213	0.472708	7	MIR6132;ST7;ST7	TSS200;Body;Body
cg00164078	0.568889	0.116107	0.258804	0.239418	2	MIR7515HG	TSS1500
cg15972734	0.526222	0.06768	0.154834	0.0611726	2	MIR7515HG;MIR7515	Body;TSS200
cg18755413	0.467072	0.0876028	0.0764592	0.0930927	2	MIR7515HG;MIR7515	Body;TSS200
cg03039990	0.809303	0.424574	0.83222	0.66549	14	MIR770;MEG3;MEG3;MEG3	TSS1500;Body;Body;Body
cg26837747	0.541791	0.0901639	0.0628386	0.0751731	2	MIR7853;NCKAP5;NCKAP5	Body;Body;Body
cg16450290	0.76176	0.304212	0.629028	0.516305	2	MIR7853;NCKAP5;NCKAP5	Body;Body;Body
cg26471191	0.691287	0.225725	0.460276	0.425137	2	MIR7853;NCKAP5;NCKAP5	Body;Body;Body
cg18480318	0.579763	0.212996	0.622634	0.392942	2	MIR7853;NCKAP5;NCKAP5	Body;Body;Body
cg06536614	0.490352	0.187495	0.131261	0.0512242	5	MIR886	TSS200	chr5:135416204-135416475	Island
cg20857794	0.484676	0.898796	0.896748	0.913887	5	MIR9-2;LINC00461;LINC00461;LINC00461	TSS200;Body;Body;Body
cg23035142	0.405179	0.776856	0.776511	0.799412	5	MIR9-2;LINC00461;LINC00461;LINC00461	TSS200;Body;Body;Body
cg25950235	0.448669	0.0445504	0.0446144	0.0427368	15	MIR9-3	TSS1500	chr15:89910521-89912177	Island
cg07413966	0.297378	0.861918	0.724745	0.792308	21	MIR99AHG;MIR99AHG;MIR99AHG;MIR99AHG	Body;Body;Body;Body
cg19860299	0.341364	0.829577	0.636898	0.739714	21	MIR99AHG;MIR99AHG;MIR99AHG;MIR99AHG	Body;Body;Body;Body
cg01419181	0.301359	0.770567	0.642956	0.652577	21	MIR99AHG;MIR99AHG;MIR99AHG;MIR99AHG	Body;Body;Body;Body
cg15729697	0.386775	0.873736	0.717394	0.742695	21	MIRLET7C;MIR99A;MIR99AHG;MIR99AHG;MIR99AHG;MIR99AHG	TSS1500;Body;Body;Body;Body;Body
cg13247671	0.63888	0.10313	0.295397	0.324294	7	MKLN1;FLJ43663	TSS200;TSS1500	chr7:130794689-130795032	Island
cg24229086	0.536447	0.0769472	0.219688	0.2255	7	MKLN1;FLJ43663	TSS200;TSS1500	chr7:130794689-130795032	Island
cg02221131	0.55319	0.078125	0.256003	0.274288	7	MKLN1;LINC-PINT;LINC-PINT;LINC-PINT;LINC-PINT;LINC-PINT;LINC-PINT;LINC-PINT	TSS200;TSS200;TSS200;TSS200;TSS200;TSS200;TSS200;TSS200	chr7:130794689-130795032	Island
cg05670953	0.0524808	0.126379	0.743885	0.605905	3	MLH1;MLH1;MLH1;EPM2AIP1;MLH1	TSS1500;TSS1500;TSS1500;1stExon;TSS1500	chr3:37034228-37035356	N_Shore
cg21109167	0.113652	0.104794	0.669613	0.497691	3	MLH1;MLH1;MLH1;EPM2AIP1;MLH1	TSS1500;TSS1500;TSS1500;1stExon;TSS1500	chr3:37034228-37035356	N_Shore
cg04726821	0.0569931	0.0921395	0.629924	0.447222	3	MLH1;MLH1;MLH1;EPM2AIP1;MLH1	TSS1500;TSS1500;TSS1500;1stExon;TSS1500	chr3:37034228-37035356	N_Shore
cg11291081	0.0939535	0.104746	0.545115	0.419439	3	MLH1;MLH1;MLH1;EPM2AIP1;MLH1	TSS1500;TSS1500;TSS1500;1stExon;TSS1500	chr3:37034228-37035356	N_Shore
cg05845319	0.0592425	0.0724679	0.462513	0.257046	3	MLH1;MLH1;MLH1;EPM2AIP1;MLH1	TSS1500;TSS1500;TSS1500;1stExon;TSS1500	chr3:37034228-37035356	N_Shore
cg07883517	0.374946	0.804154	0.923024	0.931964	9	MLLT3;MLLT3	Body;Body
cg11543899	0.415756	0.723447	0.839841	0.815264	9	MLLT3;MLLT3	Body;Body
cg20105647	0.264726	0.778666	0.449039	0.649841	3	MME	TSS1500	chr3:154797398-154797988	N_Shore
cg02914827	0.709091	0.18479	0.195664	0.229042	10	MMP21	Body	chr10:127462230-127462987	Island
cg25906360	0.77324	0.311777	0.378236	0.461886	10	MMP21	Body	chr10:127462230-127462987	Island
cg07381806	0.467528	0.912506	0.885493	0.919616	19	MOBKL2A	5'UTR	chr19:2095395-2095727	N_Shore
cg13742289	0.349303	0.512411	0.82487	0.812333	9	MOBKL2B	Body
cg02256650	0.353076	0.51365	0.845612	0.589435	22	MORC2-AS1	TSS1500	chr22:31318228-31318489	N_Shore
cg24691329	0.201638	0.493351	0.681921	0.592058	15	MORF4L1;MORF4L1;MORF4L1;MORF4L1;MORF4L1	5'UTR;5'UTR;5'UTR;Body;Body	chr15:79165102-79166057	S_Shelf
cg07386868	0.169522	0.714161	0.490603	0.567873	10	MRC1;MIR511-1;MIR511-2;MRC1L1	Body;TSS1500;TSS1500;Body
cg06360271	0.395028	0.840723	0.806292	0.782582	1	MROH9;MROH9	TSS1500;TSS1500
cg00997214	0.866488	0.379702	0.68495	0.678051	11	MSANTD4	5'UTR	chr11:105892725-105892952	N_Shelf
cg01668126	0.857512	0.308162	0.541367	0.630871	8	MSR1;MSR1;MSR1	TSS1500;TSS1500;TSS1500
cg21915799	0.5083	0.0894825	0.105894	0.0899429	8	MSRA;MSRA;MSRA	Body;Body;Body
cg21538208	0.885915	0.580277	0.637235	0.405078	4	MSX1	Body	chr4:4864456-4864834	Island
cg22609784	0.771479	0.475094	0.468742	0.311705	4	MSX1	Body	chr4:4864456-4864834	N_Shore
cg03543968	0.301949	0.383314	0.722371	0.628018	6	MTFR2;MTFR2	TSS1500;TSS1500	chr6:136571120-136571814	S_Shore
cg02192230	0.258331	0.464533	0.83124	0.665062	13	MTMR6	TSS1500	chr13:25861234-25861794	S_Shore
cg15071391	0.281977	0.580336	0.72639	0.758097	13	MTMR6	TSS1500	chr13:25861234-25861794	S_Shore
cg03970229	0.566064	0.110441	0.0676455	0.128447	11	MTNR1B	TSS1500	chr11:92702789-92703434	N_Shore
cg15260349	0.586523	0.159389	0.135462	0.104405	11	MTNR1B	TSS1500	chr11:92702789-92703434	N_Shore
cg07609862	0.465939	0.0506064	0.153019	0.0586824	11	MTNR1B	1stExon	chr11:92702789-92703434	Island
cg05803237	0.738536	0.395109	0.329334	0.37609	11	MTNR1B	TSS200	chr11:92702789-92703434	N_Shore
cg04999066	0.29217	0.69967	0.541592	0.812877	4	MTTP;MTTP	5'UTR;Body
cg23057220	0.131484	0.43207	0.653907	0.579605	19	MUM1;MUM1	TSS200;5'UTR	chr19:1354420-1355350	S_Shore
cg23674169	0.344687	0.645326	0.79231	0.764951	19	MUM1;MUM1	TSS200;5'UTR	chr19:1354420-1355350	S_Shore
cg02413187	0.252389	0.525959	0.655218	0.698735	19	MUM1;MUM1	TSS200;5'UTR	chr19:1354420-1355350	S_Shore
cg17986793	0.733614	0.34884	0.462496	0.278266	21	MX1;MX1;MX1	TSS200;TSS200;5'UTR	chr21:42798146-42798884	N_Shore
cg03344031	0.134518	0.629252	0.576183	0.511995	19	MYH14;MYH14;MYH14	TSS1500;TSS1500;TSS1500	chr19:50706482-50707196	N_Shore
cg24371155	0.170525	0.746852	0.459554	0.786353	13	MYO16	Body
[truncated: 3,002 more rows]
